# Supplementary material for: Innovation technology opportunity identification of civil aircraft mechanical connections based on generative topographic mapping
Source: PLoS One. 2023 Oct 20;18(10):e0293309. doi: 10.1371/journal.pone.0293309 (PMC10588831; doi:10.1371/journal.pone.0293309)
Supplement: S1 Data — (ZIP) [file pone.0293309.s001.zip]

Archive with 81 entries (61 files):
- DATA/
- DATA/.git/
- DATA/.git/config
- DATA/.git/description
- DATA/.git/HEAD
- DATA/.git/hooks/
- DATA/.git/hooks/applypatch-msg.sample
- DATA/.git/hooks/commit-msg.sample
- DATA/.git/hooks/fsmonitor-watchman.sample
- DATA/.git/hooks/post-update.sample
- DATA/.git/hooks/pre-applypatch.sample
- DATA/.git/hooks/pre-commit.sample
- DATA/.git/hooks/pre-merge-commit.sample
- DATA/.git/hooks/pre-push.sample
- DATA/.git/hooks/pre-rebase.sample
- DATA/.git/hooks/pre-receive.sample
- DATA/.git/hooks/prepare-commit-msg.sample
- DATA/.git/hooks/push-to-checkout.sample
- DATA/.git/hooks/sendemail-validate.sample
- DATA/.git/hooks/update.sample
- DATA/.git/index
- DATA/.git/info/
- DATA/.git/info/exclude
- DATA/.git/logs/
- DATA/.git/logs/HEAD
- DATA/.git/logs/refs/
- DATA/.git/logs/refs/heads/
- DATA/.git/logs/refs/heads/main
- DATA/.git/logs/refs/remotes/
- DATA/.git/logs/refs/remotes/origin/
- DATA/.git/logs/refs/remotes/origin/HEAD
- DATA/.git/objects/
- DATA/.git/objects/info/
- DATA/.git/objects/pack/
- DATA/.git/objects/pack/pack-c610846a294bd2e6116065a0727f41665fa0536b.idx
- DATA/.git/objects/pack/pack-c610846a294bd2e6116065a0727f41665fa0536b.pack
- DATA/.git/objects/pack/pack-c610846a294bd2e6116065a0727f41665fa0536b.rev
- DATA/.git/packed-refs
- DATA/.git/refs/
- DATA/.git/refs/heads/
- DATA/.git/refs/heads/main
- DATA/.git/refs/remotes/
- DATA/.git/refs/remotes/origin/
- DATA/.git/refs/remotes/origin/HEAD
- DATA/.git/refs/tags/
- DATA/GTM/
- DATA/GTM/CONTENTS.M
- DATA/GTM/GTM_BI.m
- DATA/GTM/GTM_DEMO.m
- DATA/GTM/GTM_DIST.C
- DATA/GTM/GTM_DIST.m
- DATA/GTM/GTM_DSTG.C
- DATA/GTM/GTM_DSTG.m
- DATA/GTM/GTM_GBF.m
- DATA/GTM/GTM_HXG.m
- DATA/GTM/GTM_LBF.m
- DATA/GTM/GTM_M2R.m
- DATA/GTM/GTM_PCA.m
- DATA/GTM/GTM_PCI.m
- DATA/GTM/GTM_PMD.m
- DATA/GTM/GTM_PMN.m
- DATA/GTM/GTM_PPD.m
- DATA/GTM/GTM_R2M.m
- DATA/GTM/GTM_RCTG.m
- DATA/GTM/GTM_RESP.m
- DATA/GTM/GTM_RI.m
- DATA/GTM/GTM_RSPG.m
- DATA/GTM/GTM_SORT.m
- DATA/GTM/GTM_STP1.m
- DATA/GTM/GTM_STP2.m
- DATA/GTM/GTM_TRN.m
- DATA/GTM/paper.m
- DATA/GTM/paper_data.xlsx
- DATA/GTM/patent.m
- DATA/GTM/patent_data.xlsx
- DATA/LDA/
- DATA/LDA/predict.py
- DATA/LDA/xlsx/
- DATA/LDA/xlsx/paper_data.xlsx
- DATA/LDA/xlsx/patent_data.xlsx
- DATA/LICENSE
