# Supplementary material for: Innovation technology opportunity identification of civil aircraft mechanical connections based on generative topographic mapping
Source: PLoS One. 2023 Oct 20;18(10):e0293309. doi: 10.1371/journal.pone.0293309 (PMC10588831; doi:10.1371/journal.pone.0293309)
Supplement: S1 Data — (ZIP) [file pone.0293309.s001.zip › DATA/GTM/GTM_RCTG.m]

function grid = gtm_rctg(xDim, yDim)
% Produces a 2D grid with points arranged in a rectangular lattice.
%
%		The grid is centered on the origin and scaled so the 
%		dimension (X or Y) with largest number of points 
%		ranges from -1 to 1.
%
% Synopsis:	grid = gtm_rctg(xDim, yDim)
%
% Arguments:	xDim, yDim -	number of points along the X and Y 
%				dimensions, respectively; must be >=2.
%
% Return:	grid -	a (xDim*yDim)-by-2 matrix of grid points
%			with the first point being the top-left corner
%			and subsequent points following column-wise.
%
% See also:	gtm_hxg
%

% Version:	The GTM Toolbox v1.0 beta
%
% Copyright:	The GTM Toolbox is distributed under the GNU General Public 
%		Licence (version 2 or later); please refer to the file 
%		licence.txt, included with the GTM Toolbox, for details.
%
%		(C) Copyright Markus Svensen, 1996


if (xDim<2 | yDim<2 | (yDim ~= fix(yDim)) | (xDim ~= fix(xDim)))
  error(['Invalid grid dimensions ', ...
		40, num2str(xDim), 44, num2str(yDim), 41, 46]);
end

% Produce a grid with the right number of rows and columns
[X, Y] = meshgrid([0:1:(xDim-1)], [(yDim-1):-1:0]);

% Change grid representation 
grid = GTM_M2R(X, Y);

% Scale grid to correct size
maxVal = max(max(grid));
grid = grid*(2/maxVal);

% Shift grid to correct position
maxXY= max(grid);
grid(:,1) = grid(:,1) - maxXY(1)/2;
grid(:,2) = grid(:,2) - maxXY(2)/2;
