# Supplementary material for: Innovation technology opportunity identification of civil aircraft mechanical connections based on generative topographic mapping
Source: PLoS One. 2023 Oct 20;18(10):e0293309. doi: 10.1371/journal.pone.0293309 (PMC10588831; doi:10.1371/journal.pone.0293309)
Supplement: S1 Data — (ZIP) [file pone.0293309.s001.zip › DATA/LDA/xlsx/paper_data.xlsx]

## Sheet: Sheet1
No.	Content
1	Applicability of currently available approaches to predict the fatigue life of riveted joints in aircraft structures is limited to cases when the actual joint, for which the predictions are made, and the reference joint, for which the prediction model has been tuned, differ only in the geometry. It is required that the riveting process should be similar for the actual and reference case, but the …
2	To this day, most of the papers related to hybrid joints were focused on single and double lap joints in which shear deformation and degradation was the dominant phenomenon. However, in real constructions, complex state of loads can be created by: a) torsion with shear, b) bending with shear, c) torsion with tensile. Analytical and numerical computation for simple mechanical joints is known, howe…
3	The excellent specific and mechanical properties of fibre reinforced plastics (FRP), especially in respect of substituting of primary metal structures, caused an increasing demand in the aircraft construction industry. The material requirements demanded from conventional rivet connections, for example the lockbolt system, increased contemporaneously. Unfortunately, rivet holes of the mating parts…
4	The phenomenon of secondary bending in riveted lap joints of the configuration representative of connections of the aircraft fuselage sheets in the longitudinal direction is investigated experimentally and analytically. The experiments involved strain gauge measurements of secondary bending stresses carried out in close proximity to the fatigue critical section of the riveted lap joint and fatigu…
5	An experimental investigation of load transmission throughout a riveted lap joint is presented with a focus on the role of friction. The main objective was to generate results to be utilized in a semi empirical model for predicting the fatigue life of riveted joints, which is being developed by the authors. The test variables accounted for in the experiments were the rivet squeeze force and the f…
6	For aircraft structures, dynamic failure of riveted joints occurs occasionally during in-service especially when a structure is impacted by such discrete sources as birds, hailstone, etc. Due to huge number of rivets and the smaller geometry scale compared with aircraft structure, the riveted joints are usually simplified to connector elements during numerical simulations. Therefore, the proper d…
7	Due to good aerodynamic performance and reliability, countersunk bolt joint is one of the most commonly used connection methods for carbon fiber reinforced polymer (CFRP) components in the aircraft. However, the countersunk hole machining process is inevitably accompanied by geometric errors, which will directly affect the mechanical properties of the joint structure. This paper presents a numeri…
8	The composite-aluminum hybrid bolted structures are widely used in aircraft. Due to low molding accuracy of composite components, gaps always occur between components during assembly. In this case, the bolt connection can cause a complex strain and stress state of component. It may adversely affect the mechanical properties or cause local damage of the structure. A simplified model of the composi…
9	Purpose Presently, the materials used in light combat aircraft structures are aluminium alloys and composites. These structures are joined together through riveted joints. The weight of these rivets for the entire aircraft is nearly one ton. In addition to weight, the riveted connection requires a lot of tools, equipments, fixtures and manpower, which makes it an expensive and time-consuming proc…
10	Fiber reinforced polymer composite (FRPs) materials are widely used for joining bolted, riveted and pinned in aerospace and aircraft industries due to their engineering properties such as high strength, high damping, low weight and low thermal expansion. However, the structure of FRPs is more complicated than metals, the factors during the drilling process such as hole entry and exit delamination…
11	Ground Vibration Test (GVT) is a crucial step in the design process of a new aircraft. The test involves the analysis of different load configurations that helps to understand the real structural behaviour, to certificate some extreme load cases and also to validate and improve the Finite Element (FE) model used in the design. The validation of the FE model is done by making a comparison between …
12	This work presents a strategy for testing and validating structures connected together with bolted joints, which are the most common components in mechanical structures. Considering the great number of coupled mechanical structures and research studies on this subject, the authors focused this research work on bolted flanges of aircraft engine casings. In fact, the coupling of engine casings is g…
13	An analytical procedure for the analysis of elastic behavior of rectilinear orthotropic composite circular plate subjected to orthogonal and in-plane loads is presented. This kind of plates is composed of fiber-reinforced layers featuring fibers, differently oriented, arranged along rectilinear trajectories; composite lay-ups commonly employed for spot junctions are considered. The constitutive e…
14	The topic of the paper is related to the macroscopic modelling of riveted assemblies for full-scale aircraft structures subjected to crash/impact loadings. Super-elements have been developed to model the rivet and its rupture. However, stress concentrations in riveted assemblies can also initiate cracks from hole boundaries that propagate to the next ones and can lead to the catastrophic loss of …
15	This paper presents a study of two hybrid composite-aluminum concepts of a winglike structure which is exposed to mechanical and thermal load. The aim of the study is to determine the most suitable hybrid concept to be used in structural fatigue and static testing. In both concepts, the mass is optimized with respect to two different sets of requirements, one of which is currently in use in the f…
16	Ribs and edges are the typical deformable aluminum components of the horizontal stabilizer. Riveting is the most common method of joining ribs and edges. Riveting bulging is unavoidable but extremely undesirable in the aircraft assembly. When the bulging effects of rivets coupling, there will be deformation in the aircraft's structure. Riveting sequence is one important approach to eliminate the …
17	Riveting is widely used in aircraft manufacturing. The strap butt joint is often used in the aircraft's main bearing area such as the aircraft docking area. The connection quality affects the reliability and safety of the aircraft directly. To study the effect of the rivet position on the connection quality of the strap butt joints, this paper analyzed the distribution of stress around the rivet …
18	Riveted aircraft structures are susceptible to fatigue cracking at fastener locations. Inspection for second layer cracking can be performed by bolt hole eddy current, but requires rivet removal. Pulsed eddy current was adapted for the inspection of aircraft structures in the vicinity of aluminum rivets, without requiring rivet removal. A pulsed eddy current probe was used in combination with mod…
19	Through an experimental study, this paper describes the behavior of single-lap bonded and bolted-bonded connections for configurations with minimum geometric parameters proposed in design references. Two types of multi-material connections are considered: glass fiber reinforced polymer (GFRP)-steel and aluminum-steel. At first, the behavior of bonded connections using methacrylate and epoxy adhes…
20	In the aircraft manufacturing industry, rivet inspection is a vital task for the aircraft structure stability and aerodynamic performance. In this article, we propose a novel framework for fully automated rivet flush measurement, which is the key step in rivet inspection task. To efficiently perform rivet flush measurement, we first develop a mobile 3-D scanning system to automatically capture th…
21	Presented in this paper is a framework for the implementation of a robotic percussive riveting system, a new robot application for aircraft assembly. It is shown here that a successful robot application to the automation of a process requires in-depth research of the process and the interaction with the robot. For this purpose, a process planning-driven approach is proposed to guide a robot appli…
22	Carbon fiber reinforced silicon carbide ceramic matrix composite materials (C/SiCs) are being tested for hot structures and thermal protection systems (TPS) of launch vehicles and spacecraft, and also for advanced friction system of aircraft and racing cars. A number of tribological and joining components are required in these applications, such as bushing and rolling contact bearings, nuts and b…
23	In this paper the boundary element method is applied to riveted aircraft structures. There are several ways of investigating the behaviour of rivets, such as two-dimensional elasticity (either for cross-sections or for in-plane analysis), plate theory and full three-dimensional analyses. Here a boundary element formulation for shear-deformable plate structures joined with rivets is proposed. Seve…
24	With the increasing applications of novel materials and structures in new-generation aircraft, conventional joining techniques in aircraft component assembly are greatly challenged. To meet those challenges, the electromagnetic riveting (EMR) technique was developed as an advanced joining tool, which exhibits obvious advantages in the assembly of new-generation aircraft. In this paper, the riveti…
25	This investigation is performed to develop a methodology for the variation analysis and prediction of aircraft fuselage panel riveting assembly. Firstly, according to the manufacturing process of the part of the aircraft fuselage panel, the method of influence coefficient (MIC) based on key feature deviation is proposed. Secondly, the mechanism of component deformation in riveting process is expo…
26	Slug rivet should be installed by automatic drilling and riveting machine due to its special structure. The investigation on slug rivet is limited. In order to promote the application of slug rivet, this article conducts investigations on slug rivet installation process. For the understanding of the riveting quality of a riveted lap joint, it is essential to analyze the riveting parameters. There…
27	Slug rivet interference-fit riveting is an advanced connection technology. The quality of riveted aircraft structures can be evolved to a higher-level with good sealing performance when using slug rivet. Some research has been conducted to study the effects of riveting process on riveting quality. But, few attentions have been paid on the action mechanism of rivet die structure during riveting pr…
28	Effects of variables related to design and production of riveted lap joints representative of longitudinal sheet connections for a pressurized transport aircraft fuselage were experimentally investigated. Specimens from an aircraft Al alloy D16Cz Alclad sheets of three different thicknesses (1.9, 1.2 and 0.8 mm) were assembled under load control using round head rivets and rivets with the compens…
29	Modern aircraft assembly demands assembly cells or machines with higher machining efficiency and accuracy. Thus, a dual-machine drilling and riveting cell is developed in this paper. We firstly discuss its physical design, as well as the automatic drilling and riveting process. With the automatic drilling and riveting cell, drilling and riveting production line of aircraft panels can be expected.…
30	Solid aluminium alloy rivets are used in joints of aircraft structures. Riveting implies a squeezing process of the rivet stem with large plastic deformations to form the driven rivet head. The dimensions of the driven rivet head (diameter D and height H) depend on the applied squeeze load F-sq. High squeeze loads are beneficial for the fatigue properties of riveted joints. The present investigat…
31	In aircraft manufacturing, riveting is one of the most important connection ways to fasten the sheet metal parts. The riveted single strap butt joints are mainly used in the load-bearing components of the aircraft such as the fuselage and wing panels. The connection quality and fatigue performance of the riveted joints directly affect the reliability and safety of the aircraft. In this paper, und…
32	The riveting joint is one of the important joint methods to permanently fasten two thin-walled sheet-metal parts. It is most basic to efficiently analyze and estimate the deformation of the riveting joint for the performance, fatigue durability and damage of the riveting structure in the aircraft. This paper researches the riveting process mathematics modeling and simulating to more accurately an…
33	Riveted lap joints are being used widely in civil aircraft structures. Conventional design procedures assume that the joint can be designed as if all rivets carry load equally. As found in literature associated with fatigue and fracture, forensic studies on structural failures, this assumption is not entirely valid. In this paper, the regulatory codes for civil aircraft as applicable to riveted j…
34	The onset of widespread fatigue damage in riveted aircraft structure has been linked to sharp gradients of stress arising from contact between rivets and rivet holes. In addition, the mechanics of load transfer in lap joint structure land resulting damage) is influenced by the through-thickness restraint offered by the installed rivet. Finally, the propagation of fatigue cracks at and around the …
35	Results of an experimental research on the influence of several production related factors on the fatigue behaviour of simple riveted lap joint specimens under constant amplitude loading conditions are presented. The specimen geometry is representative for the longitudinal joints of the aircraft fuselage. The variables considered are the rivet type and material, the sheet material and the squeeze…
36	Fatigue is one of the main problems in the provision of service life and safety of aircraft structures. The menace of fatigue cracking is accentuated in areas of stress concentration, e.g., joints of structural components. An example is the fuselage where riveting is used. One of the techniques for improving the fatigue life of these connections is the cold expansion of the rivet hole. As part of…
37	Finite element analysis (FEA) of bolted flange connections is the common methodology for the analysis of bolted flange connections. However, it requires high computational power for model preparation and nonlinear analysis due to contact definitions used between the mating parts. Design of an optimum bolted flange connection requires many costly finite element analyses to be performed to decide o…
38	Friction Riveting is an alternative joining technology to the conventional mechanical fastening suitable for woven-reinforced polymer composites. In this paper, the feasibility of Direct-Friction Riveting is demonstrated for Ti6Al4V rivet and carbon-fiber reinforced polyether-ether-ketone laminate single lap joints. Due to high shear rates, elevated process temperatures (500-900 degrees C) and fa…
39	Riveting is the most commonly used connection method in aircraft assembly, and its quality has a crucial effect on the fatigue performance of aircraft. Many factors affect the riveting quality, among which the influence of the riveting angle and direction is not clear. In this paper, a three-dimensional finite element model of single-rivet lap joints is established and verified by the driven head…
40	Purpose The purpose of this paper is to design, analyze and optimize a new type of inner-side working head for automatic horizontal dual-machine cooperative drilling and riveting system. The inner-side working head is the key component of automatic drilling and riveting system, and it is a challenge to design an inner-side working head which must be stiffness and stable with a compact structure t…
41	Riveting is an important interference-fit joining technology, which has been widely applied in aircraft assembly and many manufacturing fields. The rivet head flushness is an import industrial standard for the quality evaluation of a riveted joint. It would influence the aerodynamic performance of aircraft if not carefully controlled. In this paper, a finite element model (FEM) of automatic count…
42	The paper reports the results of a numerical study performed on: (a) purely adhesive joints and (b) new hybrid single lap joints with a variable adherend thickness in the lap region. The variable thickness creates chamfer defined by a geometric parameter ch which has a very positive influence on the mechanical response of the joint. The novelty in this paper is the investigation of the effect of …
43	Interference-fit riveting is one of the most widely used mechanical joining ways in aircraft assembly. The fatigue performance of riveted joints has a significant impact on the service life and reliability of aircraft. In this paper, the fatigue performance of the riveted lap joints with various rivet diameters and pitches are studied based on stress distribution analysis under tensile load. Firs…
44	The objective of this paper is to analyse the fatigue reliability of rivet lap joints of aircraft structures based on a fast reliability approach using a newly developed detail fatigue rating method. The existing detail fatigue rating method has been modified for use in analysing aircraft structures with multiple riveted joints subjected to a fatigue environment. The system reliability of aircraf…
45	The paper details the stress characteristics in eccentrically loaded aircraft spliced joints. It is shown that the hoop stress (sigma(theta theta)) around each rivet is characterized by two peak values located at theta = (0 degrees,90 degrees). The magnitude of (sigma(theta theta)) is then reduced to a minimum value between these two peaks. A sharp increase in the axial stress component (sigma(xx…
46	Purpose The riveting process is a metal forming process involving complex elastic-plastic deformation, which will induce a compressive residual stress field and cause local distortions in the connecting areas. Regarding to the aircraft panel assemblies with plenty of rivets, the global deformation is inevitable and undesired, leading difficulties to downstream assembly processes. This paper aims …
47
48	This paper proposes an ultrasonic testing system for inspection of pitting corrosion cracks in rivets of multilayer structures. The inspection operates in B-scan mode with an ultrasonic probe passing over the rivet head. The ultrasonic signal is analyzed in the frequency domain using the short-time Fourier transform. To analyze and evaluate the effectiveness of the system, B-scan data obtained by…
49	Sheet metal parts are widely used in the assembly of aircraft. The most common method of assembling sheet metal parts is through riveting. Failure of a rivet can have severe consequences in terms of loss of human lives and money. There are many parameters associated with a riveting process that directly affect the quality of rivets including squeeze force, rivet length, rivet diameter, and hole d…
50	In this paper, the growth of long fatigue cracks up to failure in aircraft components is studied. A deterministic model is presented, able to simulate the growth of fatigue through cracks located at rivet holes in lap-joint panels. It also includes criteria to assess the link-up of collinear adjacent cracks in a MSD scenario. To validate the model, a fatigue test campaign was carried out on rivet…
51	Automatic drilling and riveting system has been widely used in aircraft manufacture field to satisfy the increasing demands of assembly quality. During the automatic riveting process, the riveting-side working head is the key component to perform the action of pressing rivet and its deformation has a great impact on riveting quality. In this paper, firstly, a theoretical model is established to i…
52	Lightning strike protection (LSP) of aircraft polymer-based composite structures is one of key structural problems in aircraft industry. Among various currently developed LSP solutions, which based on impregnation of metallic meshes, dispersion of metallic particles or carbon nanostructures, the currently developed solution is based on the intrinsically conductive polymer (polyaniline doped with …
53	Detection of corrosion at rivet sites in a multilayer structure of an aircraft is an essential task to ensure the flight safety of an aircraft. It is challenging to detect the corrosion due to the influence on the signal of the rivet and the multiple fastened layers in the structure. In this letter, an electromagnetic testing method is used in conjunction with principal component analysis (PCA) t…
54	An enhanced visual inspection technique named Edge of Light(TM) (EOL) was invented and developed at the Institute for Aerospace Research, National Research Council Canada. One application is the detection and measurement of pillowing deformation caused by corrosion in the faying surfaces of riveted aircraft fuselage joints. To quantify the hidden corrosion products, one solution is to relate the …
55	Much of the fatigue damage in aircraft structures can be linked to the stress concentration arising at the rivet/skin interface in fuselage lap-joints. Fatigue damage can degrade the strength of the structure and reduce structural integrity. The stress distribution around the rivet holes, which depends on several loading conditions, is therefore of prime importance. Critical manufacturing process…
56	For aluminum alloys, research has shown that fatigue behavior of notched and unnotched specimens can be characterized by fatigue-crack growth from micro-structural features, such as inclusion-particle sizes. A crack-growth model using small- and large-crack data was used to calculate fatigue lives and crack growth in lap-joints in laboratory specimens. The tightness of the rivets dictated the typ…
57	With the development of robotic vision technology, applications of visual guided robotic grasping and assembly become more and more widespread in aerospace industry. Self-plugging rivet with complex structures plays an important role in connection of aircraft and spacecraft. This paper focus on identification and location of scattered self-plugging rivets for robot automatic grasping. In this pap…
58	Rivet detection is usually the first step for almost all surface and rivet inspection methods in aircraft skins. With 3D laser scanners, one can rapidly obtain the precise 3D information, i.e. point cloud, of the surface and rivets. Subsequently, rivet detection can be converted to a multiple-structure fitting problem from 3D point clouds. However, robust structure fitting from scanned 3D point c…
59	This paper presents a sensor system for inspection of far-side defects around rivets in a multilayer structure. The sensor system includes 64 InSb Hall sensors arrayed in 0.52-mm intervals, over a total length of 33.28mm. The sensor system was tested on two flat specimens, which have two layers of an aluminum alloy, with and without far-side defects around rivets. The sensor system performance wa…
60	For high-value aircraft, in order to ensure their stealth, pneumatic and safety characteristics, surface geometric defects such as unacceptable rivet height and seam width must be accurately detected during the manufacturing process. These defects need to be controlled within a very small scope of error. Traditional defect detection methods are difficult to meet the actual requirements of manufac…
61	The Pulsed Eddy Current (PEC) technique is an effective method of quantifying defects in multi-layer structures. It is difficult to detect defects in riveted structures of aging aircraft. Based on theoretical analysis of PEC technique, three different probes, including a differential hall probe, a differential coil probe, and a two-stage differential coil probe are designed to detect this kind of…
62	The behaviour of various aircraft lap joint repair configurations is investigated experimentally and numerically under static loading. The lap joints consist of aluminium alloy (AA) 2024-T3 substrates repaired with twin single-sided AA 2024-T3 or Carbon Fibre Reinforced Epoxy (CFRE) doublers. Pure riveted, pure bonded and hybrid (riveted and bonded) joints of metal-metal and metal-composite confi…
63	Sheet metal parts are widely used in the assembly of aircraft. The most common method of joining sheet metal parts is through riveting. There are many parameters associated with a riveting process that affect the quality of rivets and the integrity of the final assembled product. This paper presents a study on the effect of some controllable process parameters in riveting (i.e., the sequence of r…
64	Magneto-optic imaging is a recently developed nondestructive evaluation technique that is widely used for detecting cracks and corrosion in aircraft skins. This paper investigates multiple definitions of skewness functions of magneto-optic image data for quantifying and classifying defects originating at rivet sites and thereby substantiating its usefulness in developing automatic defect classifi…
65	Riveted joints are extensively adopted in designing aircraft structures. Riveting implies a squeezing process of the rivet with large plastic deformations to form the driven rivet head. The driven rivet head dimensions (height H, diameter D) depend on riveting force (X-1), rivet length and diameter tolerance (X-2 and X-3), as well as rivet hole tolerance (X-4). Incorrect selection in these parame…
66	The autoassembly system based on an automatic drilling and riveting technology is efficient for a long lifetime and high-reliability design of modern aircrafts. The automatic feeding of the rivet plays an important role in ensuring the system reliability. This paper focuses on the design of the rivet feeding tube to improve the system reliability by decreasing or even preventing the rivet jamming…
67	A general method is devised for determining the effects of thin layers of sealants or adhesives on the mechanical behavior of riveted lap joints using finite element analysis. The resulting method, thin adhesive layer analysis (TALA), models the sealant layer with normal and shear spring elements. The TALA method is validated by comparison with existing solutions for both linear high-modulus, and…
68	This paper presents a technique to automatically detect third-layer cracks at rivet sites in aircraft structures using the response signals collected by giant magneto-resistive (GMR) sensors. The inspection system uses pulsed waveform as the excitation source of a multi-line coil and captures the transient fields associated with the induced eddy currents via a GMR sensor, which was developed to d…
69	Fatigue test results to be utilized in a fatigue life prediction model for aircraft fuselage riveted lap joints are presented. A series of fatigue tests on aluminium alloy sheet coupons with an open hole and filled hole subjected to remote tension, pin loading and out-of-plane bending have been carried out. Such loading conditions were conceived to replicate local effects of the bypass load, tran…
70	Aircraft panel automatic drilling and riveting system is the key equipment to realize aircraft panel assembly with high efficiency and quality. In practical application, automatic drilling and riveting system should bear cyclic riveting force with large load, which means such systems must have enough stiffness to deal with this situation. The stiffness of each components in automatic drilling and…
71	A semi-empirical fatigue life prediction model for riveted lap joints representative of the aircraft fuselage skin connections is developed. The effect of the interference fit between the rivet and the hole is taken into account utilizing fatigue test results for 2024-T3 Alclad aluminium alloy coupons with an open and filled hole. The effect of contact surface friction is considered based on comp…
72	Drilling is a material removal process that introduces the plastic deformation and stresses around the hole. When large amounts of drilling stresses are added up, there will be deformation in the aerostructural assembly. This paper presents an aerostructural assembly deformation predicting method considering drilling-induced stresses around the riveting hole. Drilling-induced stresses are simulat…
73	In collaboration with Airbus-UK, the dimensional growth of aircraft panels while being riveted with stiffeners is investigated. Small panels are used in this investigation. The stiffeners have been fastened to the panels with rivets and it has been observed that during this operation the panels expand in the longitudinal and transverse directions. It has been observed that the growth is variable …
74	Riveting is one of the major joining methods used in assembly, and the robotic riveting has been gradually introduced into aircraft industry. In this paper, a method is presented for modeling and simulation of percussive robotic riveting. In percussive riveting, vibration always exists. When an impact force is employed, a forced vibration will be induced. If it resonates with a robot natural freq…
75	This study contains the analysis of a nose landing gear support strut of an aircraft that failed during landing within 2 s after nose wheel touchdown. Visual inspection revealed that threaded portion of an eye-end bolt of the support strut was fractured. Furthermore, on the upper portion of the strut, one of the two retaining pins connecting it with aircraft structure was found dislodged from hou…
76	To ensure the riveting quality and avoid riveting defects such as overdriven head or underdriven head, elastic and plastic mechanical analysis of the riveting process has been studied and a riveting energy control method is proposed in this paper. According to the target size of the driven head, the material properties, and the interference, the total riveting energy is calculated. Then, the rela…
77	The authors consider the detection of cracks appearing close to the rivets in ageing riveted lap joints of aircraft structures, using the eddy current (EC) technique. As the presence of the rivets perturbs the interpretability of the defect EC signatures, the authors propose to fuse the data provided by oriented field EC sensors used in different operating modes. Different fusion rules are consid…
78	The manufacturing integrity and quality of an aircraft structural joint largely rely on an experienced technician with consistent riveting operation. Highly sophisticated airframe structural geometries have made the training cost of an experienced technician very high. Moreover, manufacturing defects are still unavoidable due to human errors. A quality system, consisting of a riveting control dev…
79	Three welding processes for aluminum parts have been considered for the aircraft fabrication: riveting, friction stir welding (FSW) and laser beam welding (LBW). These processes have advantages and threats, which were analyzed in the present work focusing on T-pull and Hoop tensile properties. Concerning T-pull tests, LBW coupons presented higher ability to withstand the applied loads. This was d…
80	The main aim of the work reported in this paper was to assess the reponse of panels representative of aircraft structures, to pulse pressure loading by means of experimental and finite element (FE) techniques. A series of experiments were conducted to compare the responses and failure modes of stiffened, aluminium alloy panels, joined using conventional riveting techniques and laser welding. The …
81	This paper addresses the problem of how to navigate a miniature Crawler robot in a typical engineered structure inspection application-aircraft rivet inspection. First, a novel vision-assisted localization algorithm is developed to find the heading and position of the Crawler robot. Second, a new algorithm is developed to solve the path planning problem so that the Crawler robot can navigate thro…
82	The fatigue property of riveted lap joint is greatly related to the riveting-induced residual stress, especially the stress distribution on the faying surface. However, an accurate study of the residual stress characteristics in the riveted sheet could be very difficult. In this paper, both numerical and experimental investigations were carried out on the stress/strain characteristics in riveted …
83	There are numerous riveting points on the large-sized aircraft panel, irregular row of riveting points on delta wing. It is essential to plan the riveting sequence reasonably to improve the efficiency and accuracy of automatic drilling and riveting. Therefore, this article presents a new multi-objective optimization method based on ant colony optimization (ACO). Multi-objective optimization model…
84	In the aircraft industry, electromagnetic riveting is now widely used in the riveting of wedge-shaped aluminium-alloy structure and carbon-fibre-reinforced polymer (CFRP), but damages to the CFRP often happen. To investigate the reason for the damages, methods of C-scan, x ray, Compton backscatter scanning (CBS), metallography, and thermal deply were applied to study the wedge-shaped riveting str…
85	This investigation was conducted to propose an estimation method for energy dissipation in riveted lap joints. In this study, we made a simple energy dissipation model for riveted lap joint by replacing the joint part with a material that draws a hysteresis loop. This simple model does not require detailed contact analysis. Therefore, the calculation cost can be reduced. Hysteresis loops were obt…
86	In order to meet the need of the quantitative monitoring of cracks in critical connection structures of aircraft, aiming at improving the durability of sensors and the reliability of signals, a structural crack monitoring (SCM) gasket, which can be used for the quantitative monitoring of cracks in bolted joints, is developed. The gasket is formed by a gasket substrate and a flexible eddy current …
87	The field of non-destructive inspection (NDI) is an integral part of aircraft maintenance and service. It is optimal to apply the eddy current (EC) method on the complex multi-layered metal aircraft structure to detect cracks and other damage. A range of standard eddy current probes giving satisfactory results with respect to crack detection are available. However, these EC probes are not always …
88	This study experimentally analyzed the influence of squeeze force and initial fit tolerance on the fatigue property of a riveted aircraft lap joint. All specimens were prepared under load control and tested under six levels of fatigue loads. The results showed that an initially oversized rivet might be detrimental to fatigue-life improvement. Increasing the squeeze force within an allowable range…
89	This research proposes an ultrasonic testing method for inspecting pitting corrosion cracks in a rivet of multilayer structures. The system is a combination of a magnetic sensor array and an ultrasonic sensor The magnetic sensor array is used to automatically measure the presence of a rivet and its center position. Then, the ultrasonic sensor is guided to the rivet center in order to inspect pitt…
90	Many different types of rivets need to be modeled to analyze the crashworthiness of aircraft structures. A numerical procedure based on FE modeling and characterization of material failure constitutive models is proposed herein with the aim of limiting the costs of experimental procedures otherwise necessary to obtain these data. Quasi-static and dynamic experiments were carried out on elementary…
91	Aerospace composite material components are currently joined using heavy titanium bolts. This joining method is not ideal when considering its weight, thermal expansion, electrical conductivity, and risk of unbalanced load distribution. We propose here an innovative fastening technology using thermoplastic composite rivets. A rivet blank is heated above its melting temperature using Joule heating…
92	Aiming at solving the rivet-in-hole insertion problem of the complement riveting process, a novel hybrid visual servoing controller is proposed for an automatic drilling and riveting system, in which, combination of visual and laser sensor feedback is adopted to determine the relative pose errors of the rivet with respect to the hole. To compensate the system uncertainties, a super-twisting slidi…
93	This study proposes an automated inspection system to inspect far-side corrosion around rivets in the F-5 supersonic aircraft. The system includes a linear integrated Hall sensor array, a C-type exciter, and an automated scanning system. The inspection system was tested on a modified elliptical intake having artificial defects with 10-mm diameter and 0.12-1.11-mm depth. An algorithm was produced …
94	Friction riveting has emerged out as a promising candidate for joining polymers to metals, since it is energy efficient, fast and eco-friendly without material wastage and pre and post processing and cleaning. For sustainable manufacturing of car ports, automobile panels and aircraft structures, there is a need for joining of polycarbonate to AA 6063 using friction riveting technique. Hence in th…
95	Percussive riveting is the primary process for attaching the outer sheet metal skins of an aircraft to its airframe. Workers using manually-operated riveting tools (riveting hammers and rivet bucking bars) are exposed to significant levels of hand-transmitted vibration (HTV) and are at risk of developing components of hand-arm vibration syndrome (HAVS). To protect workers, employers can assess an…
96	Press working causes structural deformation of the machine tool, especially the machine tool with large-span gantry or double columns used for the large-sized workpiece. The structural deformation makes the press tool out of accurate positioning, which leads to dimension deviation of the pressed workpiece. Even more, for thin-walled panel riveting, the structural deformation of the riveting machi…
97	Much of the fatigue damage in aircraft structures can be linked to the stress concentration arising at the rivet/skin interface in fuselage lap joints. Fatigue damage can degrade the strength of the structure and reduce structural integrity. Elastomeric adhesives and sealants are applied to the lap joints before riveting to prevent entry of moisture, thus, preventing corrosion. The effect of the …
98	In the case of cyclic loading of aircraft structures, fatigue cracks are initiated and grow in riveted joints, which may lead to a decrease in the residual strength and to the sudden widespread fatigue damage. This phenomenon is induced by multiple-site damage, which is usually described by statistical methods. Since the crack length in multiple-site damage is bounded by the distance between the …
99	Many previous studies have mainly focused on the effects of riveting parameters on single-row riveted lap joints. Little attention has been paid to multi-row riveted lap joints. The outer rows of a normal multi-row riveted lap joint usually bear a larger part of the tensile load. However, none of the studies relate the phenomenon to the squeezing displacement combination of a multi-row riveted la…
100	Riveting parameters have significant effects on the material growth/material expansion and quality of a joint. However, the inhomogeneity of material growth leads to assembly deformation and degrades the dimensional accuracy of the final products. This study aims to propose an integration method to optimize riveting parameters using finite element method and Kriging metamodels with particle swarm…
101	Automated and manual riveting are usual assembly processes in aerospace metallic structures manufacturing such as fuselage and wing panels. During the structural riveting, discrete geometrical deformations are generated due to large plastic displacements among rivets and the structural parts. That may result in dimensional or shape penalties on the segments assembly, and it may require additional…
102	Riveting is the most important method to connect metal sheets and is widely used in the joining of aircraft components. In the present research, the effect of different hole diameters and squeeze forces on the shear behavior of riveted lap joints is investigated. The variation of shear load with hole diameter under different squeeze forces was obtained by shear tests. Besides, the fracture mode a…
103	The predictability of damage evolution is a challenge for mechanical joints of composite structures due to the highly nonlinear material behavior. In this study, friction riveting was investigated as an alternative joining technology for composite laminates by analyzing experimentally the joint mechanical behavior under different loading scenarios. The failure and fracture micro-mechanisms of com…
104	Manufacturing processes including cutting, grinding, polishing, and riveting in metal structures involve dynamic processing loads, which can seriously affect material quality - for example, short transverse stresses or defect densities surrounding rivet holes. In structural health monitoring, these process loads are often not considered when designing loads and usage monitoring sensing and data i…
105	Purpose - The purpose of this paper is to present a dual-robot pneumatic riveting system for fuselage panel assembly, including the system design, dynamic analysis and sensitivity analysis. The dual-robot pneumatic riveting system is designed to improve riveting efficiency and quality, thus finally replace the traditional two-man riveting mode where possible. Design/methodology/approach - The dua…
106	As one kind of key anti-fatigue manufacture approaches with simplicity and effectiveness, the hole cold expansion technology satisfies the increasing needs for light weight and durability of aircraft structures. It can improve the fatigue life by several times at no additional weight conditions. The hole cold expansion technology has been widely used in manufacturing and repairing of both fighter…
107	A method is presented for fixtureless assembly of simple sheet metal parts (i.e. consisting of flat patterns and simple bends) used in the aircraft industry. Current industry practice relies on manually intensive procedures and rigid fixtures for part assembly. The present method relies on carefully toleranced alignment holes that are computer numerical control (CNC) machined into the parts at fa…
108	Riveted lap joints are being used traditionally for long in the aerospace industry. These joints are the crucial zones that are designed under damage tolerance procedures in the civil aircraft industry. Conventional design procedures of riveted lap joints are based on the assumption that all rivets carry equal load. As this assumption is not entirely valid as found in research literature associat…
109	Rivets have typical structural features that are potential initiation sites for fatigue cracking due to the combination of local stress concentration around the rivet hole and moisture trapping. From the viewpoint of structural integrity assurance, it is crucial to evaluate the size of the crack around the rivets by using appropriate nondestructive techniques. Guided waves, which direct wave ener…
110	There was an incidence of failure of flexible coupling joining the pipelines in environmental control system (ECS) of a military aircraft. Examination revealed that the sleeves of the coupling got detached from the assembly because of fracture in all the rivets with the steel locks. The rivets were made of Al-alloy of specification 5083. Microscopy and fractography studies confirmed that the fail…
111	A dual-machine horizontal automatic drilling and riveting system for aircraft panel assembly is presented in this paper. Two cooperative machines are adopted, like a two-robot system, to achieve the unobstructed workspace, so it can be applied in an efficient assembly line. Different from the current deign wisdom to ensuring the riveting accuracy by increasing the machine stiffness, which detrime…
112	In aircraft construction, hybrid composites have obtained an increased use as a skin material due to its beneficial characteristics in terms of fatigue and fire resistance. The material, consisting of alternate layers of aluminium and glass fibre reinforced epoxy, is however complicated to model numerically. This paper deals with the modelling of hybrid composites and is focused on a detailed sim…
113	The present transportation industry has been challenged by cost-saving requirements, ever-stronger environmental protection regulations and the significant growth of transport volume. One approach for tackling these challenges is the development of new improved transportation vehicles using new materials and innovative joining technologies. In the recent decade, the use of fiber-reinforced plasti…
114	Featured Application This work presents In-plane Heatwave Thermography as a new in-service qualification method of fasteners in aircraft fuselage panels. By performing feasibility tests on a serviceable part of an aircraft, the results of this work aim towards the application in an industrial environment like the aircraft hangar. A benchmark and comparison with Ultrasound Lock-in Thermography and…
115	Riveting is a crucial manufacturing process and widely used in the assembly of aeronautical thin-walled structures, such as wing panels and fuselage panels. However, the dimensional errors of final products often violate the allowed tolerance due to riveting-induced deformation, which significantly degrades the dynamic performance of aircraft and decreases the productivity. In this study, a two-s…
116	In this paper, the sensitivity of carbon fiber reinforced polyether-ether-ketone friction riveted joints to hydrothermal aging was assessed, addressing the degradation mechanisms and post-aged quasi-static mechanical behavior of the joints. The joints were exposed to 71 degrees C and 95% relative humidity for 28 days. Despite the oxidation of the metallic nut and washer as well as cavitation and …
117	Riveted lap joints are widely used to assemble complex structures, e.g. aircraft fuselages. A thin layer of adhesive (sealant), is normally applied to lap joints in order to restrict the entry of moisture and retard corrosion. In this work, combined adhesive-riveted lap joints were studied to understand the effect of three parameters: panel thickness, adhesive stiffness and adhesive layer thickne…
118	The tensile response and failure of composite riveted joints are studied experimentally in the present paper. Seven joint configurations for aircraft application are tested at quasi-static, 4 and 8 m/s nominal loading rates. Joint specimens are made of CFRP in a number of lay-ups of unidirectional tapes and woven fabrics. A dynamic tensile test method is designed to give reliable test results. It…
119	Sheet metal workers operating rivet bucking bars are at risk of developing hand and wrist musculoskeletal disorders associated with exposures to hand-transmitted vibrations and forceful exertions required to operate these hand tools. New bucking bar technologies have been introduced in efforts to reduce workplace vibration exposures to these workers. However, the efficacy of these new bucking bar…
120	The authors present an original eddy current imager (ECI) designed for the fast and accurate non-destructive evaluation of defects buried next to rivets in aeronautical lap Joints. The ECI is associated to a signal processing method based on a principal component analysis (PCA) followed by a maximum likelihood (ML) approach. The PCA was implemented using EC images obtained with selected excitatio…
121	The use of riveting hammers can expose workers to harmful levels of hand-transmitted vibration (HTV). As a part of efforts to reduce HTV exposures through tool selection, the primary objective of this study was to evaluate the applicability of a standardized laboratory-based riveting hammer assessment protocol for screening riveting hammers. The second objective was to characterize the vibration …
122	The stress/strain variations from the riveting process to the tensile loading stage in lap joints with three-row countersunk rivets were studied experimentally and numerically. Three different forces were used in the riveting process. After releasing the rivet squeeze forces, the lap joints were then loaded in tension. Three-dimensional finite element models were developed to simulate the experim…
123	Countersinks have been widely used for flush rivets of aircraft panels. The quality of countersinking significantly impacts the performance of riveted joints. Thus, a reliable countersink inspection method is typically required in automated aircraft assembly. In current practice, the in-process inspection of countersinks, especially the concurrent inspection of their normal deviation and depth, h…
124	In pulsed eddy current testing, repetitive excitation signals with different duty cycles have different spectral representations. This work studies the influence of duty cycle on the ability to detect holes and EDM notches beneath rivet heads in subsurface layers of stratified samples. Feature patterns for the integrity of rivet joints are proposed and verified. The proposed method has the added …
125	This paper analyzes failure causes of the combat jet aircraft rudder shaft (RS) which occurred during the flight mission. A finite element method (FEM), utilized to determine the stress state of the RS subjected to hinge moment ultimate load, resulted in the high stress concentration sites around the rivet holes. The longitudinal crack was initiated from the corrosion pit in the zone of the rivet…
126	The probability of detection (POD) of hidden fatigue defects in riveted multilayer joints, e.g. aircraft fuselage, can be improved by using sophisticated eddy-current systems which provide more information than conventional NDE equipment. In order to collect this information, sensor arrays or multi-frequency excitation schemes can be used. We have performed simulations and measurements with an ed…
127	The wide range of rivets usage goes back to the processes of manufacturing and repairing an aircraft fuselage. When it comes to structural joints, adhesive bonding is said to have some merits which overshadow other joining methods, such as bolting, riveting, and welding. Today, the applications of structural adhesives do not end in aerospace, but they also are ideal for the automotive industry, w…
128	This paper presents a systematic design approach, which is the result of years of research effort, to ergonomic re-design of rivet tools, i.e. rivet hammers and bucking bars. The investigation was carried out using both ergonomic approach and mechanical analysis of the rivet tools dynamic behavior. The optimal mechanical design parameters of the re-designed rivet tools were determined by Taguchi …
129	A simplified finite element model of riveted joints for structural analyses which effectively incorporates nonlinear response of riveted joints is proposed. Load-transfer characteristics of riveted joints were experimentally and numerically studied. First, a detailed finite element analysis for the process of a tensile test of a single-row joint which consists of squeezing of the rivet and tensil…
130	The finite element analysis of the behaviour of airframes subjected to crash or impact loadings requires the use of suitable finite elements, in particular for the modelling of riveted assemblies. In order to predict the structure survivability, it is indeed necessary to focus on these areas because stress concentrations, and consequently crack initiations, which can lead to catastrophic loss of …
131	The paper deals with the modelling of riveted assemblies for full-scale complete aircraft crashworthiness. Many comparisons between experiments and FE computations of bird impacts onto aluminium riveted panels have shown that macroscopic plastic strains were not sufficiently developed (and localised) in the riveted shell FE in the impact area. Consequently, FE models never succeed in initialising…
132	In aircraft manufacturing, the vertical accuracy of connection holes is important indicator of the quality of holes making. Aircraft products have high requirements for the vertical accuracy of holes positions. When drilling and riveting are performed by an automatic robotic system, assembly errors, bumps, offsets and other adverse conditions, can affects the accuracy of manufacturing and detecti…
133	The above paper presents the example of sub-frame connections with the hull in a small training aircraft and the results of the analysis of a selected connection using the method of reflected light. The connection model was subjected to the loads similar to those existing in a structure using various materials of the connection. Thus, photoelastic deformation image, showing the load applied on th…
134	The paper deals with the problem related to the modelling of riveted assemblies for crashworthiness analysis or full-scale complete aircraft structures. Comparisons between experiments and standard FE computations on high-energy accidental situations onto aluminium riveted panels show that macroscopic plastic strains are not sufficiently localised in the FE shells connected to rivet elements. The…
135	The introduction of advanced welding methods as an alternative joining process to riveting in the manufacture of primary aircraft structure has the potential to realize reductions in both manufacturing costs and structural weight. Current design and analysis methods for aircraft panels have been developed and validated for riveted fabrication. For welded panels, considering the buckling collapse …
136	In this work, experimental and numerical analyses of repairs on carbon fiber reinforced epoxy (CFRE) substrates, with CFRE and aluminum alloy doublers typical of aircraft structures, are presented. The substrates have a bridge gap of 12.7 mm (simulated crack), repaired with twin doublers joined with riveted, adhesive bonded, and hybrid joints. The performance of the repairs using different double…
137	The static strength and fatigue resistance of mechanically fastened, bonded and hybrid double lap joints using relatively thin carbon fiber adherends have been experimentally investigated. The aim was to compare the static strength and fatigue resistance of a hybrid joint configuration consisting of both bonding and riveting, a purely riveted joint and a purely bonded joint. The effect of changin…
138	Finite element analysis (FEA) is performed to verify the static and fatigue strength of mechanically fastened, bonded and hybrid double lap joints. These joints are made from thin carbon fibre/epoxy laminates applied in aircraft structures. Several configurations are considered, including variations in rivet array and the addition of bondline defects. Adhesive nonlinear material properties, rivet…
139	The particularities of the aircraft parts riveting process simulation necessitate the solution of a large amount of contact problems. A primal-dual interior-point method-based solver is proposed for solving such problems efficiently. The proposed method features a worst case polynomial complexity bound O(root n ln c(-1)) on the number of iterations, where n is the dimension of the problem and eps…
140	Purpose - An appropriate fixture layout can decrease the assembly variation of Aeronautical Thin-Walled Structure (ATWS) substantially. The purpose of this paper is to develop a fixture layout method to minimize variation. Design/methodology/approach - The paper uses genetic algorithm and ants algorithm (GAAA) to optimize the fixture layout by first, analyzing the N-2-1 positioning principle of A…
141	The task of setup planning is to determine the number and sequence of setups and the machining features or operations in each setup. Due to the locating method's character, the position of the locators may keep away joining tools from arriving at joining points during the joining process of sheet metal. In order to solve these problems, a novel method is proposed, which consists of three parts: (…
142	This article presents a novel method for automatic detection and classification of cracks located in the second lower layer of the aircraft lap-joints during Eddy Current (EC) inspection. The cracks originating from the rivet holes were detected using a tailor-made deep penetrating EC probe. The proposed method consists of three steps: pre-processing, feature extraction and classification. The pr…
143	The very nature of Glare is its crack bridging mechanism, which provides superior damage tolerance properties. Depending on the property, Glare shows either monolithic metal or composite behaviour, which challenges the definition of strength justification and certification procedures. Airworthiness regulations have to be interpreted for Glare in order to guarantee the same level of safety as obta…
144	Laser beam welded structures offer great opportunities for the lightweight design of fuselage structures in order to reduce structural weight for increased fuel efficiency. Our main objective is to validate and demonstrate that laser beam welding (LBW) technology provides the best opportunities in terms of weight reduction, production time and energy consumption for manufacturing aircraft compone…
145	Aircraft structures constructed from new and advanced materials will become more common in the near future, starting with the use of the Fibre Metal Laminate Glare in large parts of the Airbus A-380 fuselage. These materials are primarily used because of their excellent damage tolerance properties. However, questions about maintenance and repair of such structures need to be answered before such …
146	Robotic applications in aerospace manufacturing and aircraft assembly today are limited. This is because most of the aircraft parts are relatively crowded and have complex shapes that make tasks like robotic drilling and fastening more challenging. These challenges include tool accessibility, path, and motion planning. In this paper, a process methodology was developed to overcome the tool access…
147	The paper deals with the modelling of riveted assemblies for full-scale complete aircraft crashworthiness. To perform computations aiming at locating rupture initiation in a structure featuring more than 100,000 rivets, it is necessary to model the assembly areas using super-elements''. If rivet elements have been developed, perforated plate super-elements are still lacking. Thus, the paper focus…
148	This paper presents a new finite element (FE) model for three-dimensional simulation of eddy current testing of aircraft skin structure. More specifically, scanning of ferrite-core probe over aluminum plates riveted by steel fasteners is simulated. The model uses different FE meshes to discretize the ferrite core, the aluminum plates, and the fasteners. The coil is not meshed. The reduced magneti…
149	The ability to extend the valid frequency range for finite element based structural dynamic predictions using detailed models of the structural components and attachment interfaces is examined for several stiffened aircraft fuselage structures. This extended dynamic prediction capability is needed for the integration of mid-frequency noise control technology. Beam, plate and solid element models …
150	Workpiece pose deviation is inevitable during automatic drilling and riveting in aircraft assembly, and it either leads to increased time cost or decreased position accuracy with the present methods. This study aims to propose a quick modification method to modify the coordinates of assembly holes based on online detection of the position of pre-assembly holes considering the effect of abnormal d…
151	In real time, aircraft panels are mainly subjected to fatigue loading induced by the pressurization cycle. When two cracks approach one another, their stress fields influence each other and produce enhancing or shielding effect depending on the position of the cracks. In the present work, an attempt has been made to determine the effect of plate curvature on mixed mode stress intensity factor (SI…
152	The effects of hole reaming (HR) after pre-fatigue damage on fatigue performance of AA2198-T8 were studied by using the digital image correlation (DIC) technique. The influences of stress distribution of the rivet hole on fatigue life were studied. When maximum axial strain is equal to 0.0005, the number of fatigue cycles is suggested as the fatigue crack initiation life. The prediction of fatigu…
153	The energy structure change of more electric aircraft makes the aircraft airborne system more complicated. Each subsystem realizes the transmission, interaction, and conversion of energy and information through the dynamic coupling and coordinated control of electrical energy, mechanical energy, hydraulic energy, and thermal energy. This paper applies the multiphysical domain modeling method with…
154	As the scale and complexity of products such as aircraft and cars increase, demand for new functional processes to join mechanical parts grows. The use of plastic deformation for joining parts potentially offers-improved accuracy, reliability and environmental safety as well as creating opportunities to design new products through joining dissimilar materials. This paper aims to provide an overvi…
155	We investigate local configuration controllability for mechanical control systems within the a. ne connection formalism. We rely on previous results on controllability and series expansions for the evolution of mechanical systems starting from rest. Extending the work by Lewis for the single-input case, we are able to characterize local configuration controllability for systems with n degrees of …
156	In this paper, the sensitivity of carbon fiber reinforced polyether-ether-ketone (CF-PEEK) friction riveted joints to impact damage was assessed as well as the damage propagation during fatigue and quasi-static mechanical testing. The joints were impacted with energies between 5 J and 30 J at room temperature and the impact damage was evaluated through microscopy and ultrasonic C-scan. Two damage…
157	Aircraft have evolved into extremely complex systems that require adapted methodologies and tools for an efficient design process. A theoretical formulation based on exergy management is proposed for assessing the aeropropulsive performance of future aircraft configurations. It consists of the combination of a momentum balance and a fluid flow analysis involving the first and second laws of therm…
158	A common problem associated with many engineering structures is the low damping capacity making it unsuitable for use in aerospace and related structures requiring high dynamic stiffness. Attempts have been made by many researchers to design and fabricate structures, which can contribute substantial damping to the structures. One of the techniques used for this purpose is the layered structure jo…
159	The aircraft engine lubricating oil monitoring is essential in terms of the flight safety and also for reduction of the maintenance cost. The concentration of metal elements in the lubricating oil includes a large amount of information about the health condition of the aircraft engine. By monitoring the lubricating oil, maintenance engineers can judge the performance deterioration of the aircraft…
160	This paper focuses on the problem of skin corrosion on the upper wing surfaces of rib-stiffened aircraft. For maritime and military transport aircraft this often results in multiple co-located repairs. The common approach to corrosion damage in operational aircraft is to blend out the corrosion and rivet a mechanical doubler over the region. In particular this paper describes the results of a com…
161	This paper presents an example of the fractographic analysis of a typical riveted joint after fatigue testing. The loading used in the tests was derived from a load spectrum representing the real operational conditions of the PZL I-22 Iryda aircraft. The fatigue crack-growth rates derived from macroscopic and microscopic analyses of the fatigue fracture surfaces have been compared. It seems that …
162	A two part study was conducted on the effects of hole drilling on the fatigue life of aircraft rivet holes in 2024-T3 aircraft quality aluminum. The first part of the study determined the drilling parameters that had the greatest effect on hole quality. In this, the second part of the study, the fatigue lives resulting from these drilling parameters are compared. It was found that machining marks…
163	A built-in diagnostic technique for monitoring hidden fatigue crack growth in aircraft structures has been developed in part I of the study. The technique uses diagnostics signals, generated from nearby piezoelectric actuators built into the structures, to detect crack growth. In this second part of the study, the proposed diagnostic technique was applied to monitor fatigue crack growth in rivete…
164	Rotational systems such as aircraft engine drivetrains are subject to vibrations that can damage shafts. Torsional vibrations in drivetrains can be excited by the connection of loads to the generator due to electromechanical interaction. This problem is particularly relevant in new aircraft because the drivetrain is flexible and the electrical power system (EPS) load is high. To extend the lifesp…
165	The multiple-site damage (MSD) phenomenon is discussed, and exemplified by the behaviour of riveted lap-joint specimens of aluminium alloy 2024-T3 alclad. The tests performed, on which the paper is based, are part of the contribution of IDMEC to a project on the fatigue behaviour of ageing aeronautical structures-the BRITE-EURAM project 'SMAAC', partially funded by the European Union. The study i…
166	Experiments have been carried out to determine the viability of using nondestructive testing (NDT) techniques to detect active fretting processes and detect the presence of fretting damage on the faying surfaces of aircraft fuselage joint structures. A number of small specimens representing an element of an aircraft fuselage joint were subjected to fatigue, monitored during loading and inspected …
167	This paper studies the laser paint stripping technology of the Boeing series of aircraft skins, which provides a reference for improving the efficiency of paint stripping and reducing the maintenance cost of existing aircraft skins. The paint stripping effect of the aircraft skin at a laser energy density of 2-6 J/cm(2) was studied. The best cleaning parameter was 5 J/cm(2) by SEM and EDS analysi…
168	The severe near-surface conditions associated with partial slip or fretting contact of interacting surfaces have been linked to premature and often catastrophic failure of a myriad of mechanical systems and components, including riveted aircraft structures, power generation systems and jet engines. Developing a mechanics-based characterization of these conditions through combined modeling and exp…
169	Purpose - Drilling is an important operation in aircraft wing assembly. In order to enhance this operation, automated machines are used. The purpose of this paper is to propose an off-line programming system to generate NC code effectively and accurately for a five-axis NC drilling machine applied in aircraft wing flexible assembly. Design/methodology/approach - The NC program is divided into thr…
170	Modern aircraft require a robust and reliable supply of electrical power to drive a growing number of high-power electrical loads. Generators are driven by a mechanical offtake from the variable speed gas turbine (GT), while a constant frequency ac network is preferred. Here, doubly fed induction machines are advantageous since they can be controlled, through a fractionally rated converter, to de…
171	The paper introduces a new automatic drilling and riveting system for aircraft panel assembly which is composed of two five-axis machines in coordination. Kinematic modeling and base frame calibration are fundamental problems for the dual-machine system to improve its positioning accuracy. In this paper, a comprehensive kinematic model for the dual-machine system is established based on the modul…
172	Linear dynamic finite element analysis can be considered very reliable today for the design of aircraft engine components. Unfortunately, when these individual components are built into assemblies, the level of confidence in the results is reduced since the joints in the real structure introduce nonlinearity that cannot be reproduced with a linear model. Certain types of nonlinear joints in an ai…
173	To enlarge the workspace and improve the motion capability of a parallel robot, the base of the robot can be guided to move along a linear or curved track. This paper aims at analyzing how the motion of the base affects the dynamics of a parallel robot. For this purpose, kinematic and dynamic equations are developed for a circular track-guided tripod parallel robot. For kinematics, the motion of …
174	Friction stir-welded (FSW) joints are evaluated under two welding conditions to investigate their properties for application to aircraft structures. It is found that the welding condition affects the hardness profile, static strength, and fracture location. The tool mark near the burr, the kissing bond, the burr, and the edge of the specimen within the base material are found to be the origins of…
175	In this paper, applications of the boundary element method to damaged and undamaged aircraft curved panels with mechanical repairs are presented. The effects of fastened repairs are replaced by uniform distribution forces in the area of cross-section of the rivet and can be determined from the compatibility condition of displacements. A coupled boundary integral formulation of a shear deformable …
176	Composite materials have been increasingly used for aircraft structures due to their major advantage of being lightweight compared to metallic materials. However, the drawback of composite materials is that they easily sustain disbond damages due to load and impacts during manufacture or service. An effective quality control management system for aircrafts is required for early detection and earl…
177	A major concern with ageing aircraft is the deterioration of structural components in the form of fatigue cracks at fastener holes, loose rivets and debonding of joints. These faults in conjunction with corrosion can lead to multiple-site damage and pose a hazard to flight. Developing a simple vibration-based method of damage detection for monitoring ageing structures is considered in this paper.…
178	In crash simulations of composite aircraft fuselage sections, frame breaking, skin bending and failure of mechanically fastened joints can typically be identified as major contributors to crash energy absorption. In order to generate a database for model validations, corresponding static and dynamic tests have been performed on coupon and structural element level to characterise the rate-dependen…
179	Drilling and riveting are commonly used in aircraft panel assembly process. Due to the fixture positioning error and the deformation of workpiece, the real position and orientation of the workpiece as well as its 3D geometry at the drilling position varies from the nominal CAD model, which would cause an unfavorable impact on assembly quality. Therefore, surface normal measurement and adjustment …
180	To enhance the strength of the skin-stringer structures used in aircraft, comparative tests between single and double pass friction stir welding (FSW) were performed. Aluminium alloy was used for the skin (2524-T3, 1.8 mm) and stringer (7150-T77511, 2.4 mm). An equilateral right angled structure was used, and perfect joints without internal defects were obtained. Tensile, peel and metallographic …
181	This paper describes the failure analysis of pins connecting the second and third stage compressor discs in an aero-engine that had failed after 46,000 h of service. The investigation included metallography, microscopy (SEM), hardness and fractographic examination. Analysis revealed that failure was due to overloading by bending stresses and fretting owing to improper riveting of the pins. There …
182	The paper presents a structural health monitoring system based on propagation of tuned Lamb waves and their interference with discontinuities. The dispersion curves are studied to determine the appropriate type and dimension of transducers and to select the optimum scanning frequencies and relevant propagation modes. A piezoelectric sensor network was implemented in an aluminum plate in order to …
183	Fatigue cracks at rivet holes occur at advanced service life of aircrafts due to cyclic loading. As a repair method, adhesively bonded stiffener patches enhance the fatigue life of the structure by delaying crack initiation and reducing crack growth. Combining a crack sensor with a repair patch to a sensor-based stiffener patch allows crack growth reduction and monitoring at the same time. This p…
184	The paper introduces a new automatic drilling and riveting system for aircraft assembly which is composed of two five-axis machine tools in coordination. As a dual-machine system, relative position and orientation accuracy of coordinated machines is the decisive factor for high fastening quality. Considering all static/quasi-static error sources deteriorating relative positioning accuracy, an eff…
185	A two part study was conducted on the effects of hole drilling on the fatigue life of aircraft rivet holes in 2024-T3 aircraft quality aluminum. In part one, a study was conducted on the hole quality effects of the drilling in order to reduce the number of variables in the fatigue study. Six production-line factor variables are considered: the experience of the operator, the use of a pilot hole, …
186	Modem aircraft are designed using the damage tolerance concept. Fatigue cracks will be occurred at the initial flaw such as micro flaws in the material and scratches during the material manufacturing process. And stress concentration on notches, fillets and rivet holes under random loads caused to initiate the crack. This crack will propagate by repeated loads and finally failure. Therefore aircr…
187	Ownership costs of operational aircraft have increased steadily over the years. One of the major cost drivers is structural deterioration due to corrosion. Beyond the economics, finding and characterizing corrosion is essential for the continued airworthiness of aircraft fleets, To this end, the pulsed eddy current technique holds the potential of becoming the primary means of detecting corrosion…
188	Estimation of remaining useful life/prognostics of an aircraft structure permits aerospace industry to timely schedule maintenance activities. Accurate planning through prognostics ensures safer flight operation and lower downtimes. The core of any prognostic algorithm is the state transition/degradation model. In the reported research work, Particle Filter (PF) based prognostic algorithm is used…
189	Carbon fiber reinforced plastic (CFRP) composite materials are widely adopted for manufacturing aircraft. In aircraft assembly process, millions of bolt and rivet holes need to be machined on site, and most of them are drilled by manual operations with hand-held pneumatic drill. It is well known that unstable operations easily are caused in manual operations, which results in serious defects on C…
190	This work focuses on an ultrasonic guided wave structural health monitoring (SHM) system development for aircraft wing inspection. In part I of the study, a detailed description of a real aluminum wing specimen and some preliminary wave propagation tests on the wing panel are presented. Unfortunately, strong attenuation and scattering impede guided waves for large-area inspection. Nevertheless, s…
191	Over the last years, many efforts have been dedicated to the understanding of fatigue damage of aircraft structures. In order to achieve this goal, attention must be focused on the fatigue phenomena of simpler structural details, conducting research at different scales in terms of specimen size and structural complexity. This paper discusses the fatigue behaviour of different types of specimens w…
192	Interlayer burr formation in drilling of stacked aerospace materials is a common problem in aircraft assembly operations. Burrs formed at the interface of the stacked sheets need to be removed, and the deburring is a nonvalue but time and costs waste operation, particularly in automatic drilling and riveting assembly. This article presents an analytical model of the interlayer gap formation to pr…
193	A fighter aircraft crashed in an accident. Initial investigations pointed out that the accident was due to the failure of compressor rotor. The engine had a nine-stage axial flow compressor in which the nine disks were joined together through riveting. After accident a number of blades and broken pieces of outer ring of the 9th stage compressor disc were found scattered on the runway and near the…
194	This article introduces a novel approach to damage detection in the context of a structural health monitoring system. A statistical model of the ultrasonic guided wave interrogation process was developed and used to formulate a likelihood ratio test. From the likelihood ratio test, the optimal detector for distinguishing damaged and undamaged states of the structure was derived and found to be a …
195	In eddy current non-destructive testing of a multi-layered riveted structure, rotating current excitation, generated by orthogonal coils, is advantageous in providing sensitivity to defects of all orientations. However, when used with linear array sensors, the exciting magnetic flux density (B-x) of the orthogonal coils is not uniform over the sensor region, resulting in an output signal magnitud…
196	One of the key problems of designing composite primary aircraft structures is the problem of development of lightweight and reliable joints for such structures. For conventional bolted joints used for connection of laminated composite primary structure elements, the loads are transferred via the contact of metallic and composite parts having considerably different strength and stiffness parameter…
197	The use of composite patching to reinforce aircraft structure is on the increase as it offers advantages over those of rivet fastened metal patches in application. The objective of this research is to determine the thermal residual strains in graphite/epoxy composites on Al-2024 T3 substrate. To realize this, four specimens were produced, of which one was instrumented by bonding several strain ga…
198	This paper presents a detailed analysis of a nose landing gear failure. The developed study comes following an accident occurred in which the nose of the landing gear's fork of a light aircraft failed during landing. According to Federal Aviation Administration, in average, 55% of aircraft failures occur during takeoff and landing. In order to determine the causes of the accident, a material anal…
199	Aluminium alloy sheets have come into widespread use in the design of stringer-stiffened aerospace structures. This paper evaluates experimentally and numerically the response of stringer-stiffened Alclad 7075-T6 aluminium alloy panels subjected to impact loading. The aim of the study was to compare the impact resistance of riveted structures with the structures with the impact resistance of stru…
200	SQUID sensors offer a significant advantage for eddy-current (EC) testing of aircraft components for material flaws hidden deeply in the tested structure. However, the requirement to take maps of the magnetic field, usually by meander-shaped scans, leads to unacceptably long measurement times. Due to their inductive coupling to a tank circuit, several rf SQUID sensors may be read out sequentially…
201	Recent work with HTS SQUIDs in nondestructive evaluation has concentrated on the detection of flaws in aircraft-grade aluminum, with particular emphasis on surface-breaking tears beside rivets. More complex materials are now also being used in aircraft manufacture, with carbon fiber reinforced polymer (CFRP) being one of the most common. Existing technologies such as ultrasound are particularly w…
202	Prediction of future health state of an aerospace structure allows airlines to plan repair or replacement activities well in time. Correct planning ensures low probability of failure as well as low aircraft's downtime. Accurate prediction is possible through usage of the effective prognostic algorithms, based on historical trends and underlying suitable degradation models. A particle filter (PF)-…
203	Magneto-optic/eddy current imaging (MOI) has become increasingly popular for inspecting aging aluminum airframes for cracks and corrosion due to its accuracy, reliability, and ease of use. As inspection requirements change, modifications to the MOT system must be made to improve sensitivity and resolution to reliably detect smaller and/or deeper defects in the aircraft structure. Incorporating su…
204	With the aim to improve the spatial resolution and the sensitivity of Eddy Current (EC) technique on metallic structures used in aircraft industry, a probe based on a Giant Magnetoresistive (GMR) sensors has been designed. To reduce the environmental noise that deteriorates the magnetic field sensitivity of the GMR sensors, a second order electronic gradiometer configuration has been realized. Th…
205	Industrial robots are used for automatic drilling and riveting. The absolute position accuracy of an industrial robot is one of the key performance indexes in aircraft assembly, and can be improved through error compensation to meet aircraft assembly requirements. The achievable accuracy and the difficulty of accuracy compensation implementation are closely related to the choice of sampling point…
206	The article presents two-stage fatigue life evaluation of a stiffened aluminium aircraft fuselage panel, subject to ground-air-ground pressure cycles, with a bulging circumferential crack and a broken stringer. As a worst-case scenario, it is assumed that double cracks start at the edge of a rivet hole both in the skin and in the stringer simultaneously. In the first stage, fatigue crack growth a…
207	Eddy current testing is a frequently used NDT method at Saab/CSM but recently only single frequency testing has been used. The purpose of our work was to increase both testing speed and sensitivity by using multi-frequency eddy current testing combined with a scanning system for corrosion detection in multi-layered structures. The wing of the Saab 2000 aircraft was one specific example for which …
208	Exit burr formation in drilling of aluminum materials is a common problem in aircraft assembly operations. Burrs formed at the exit surface of the workpiece need to be removed, and the deburring is a non-value but time and costs waste operation, particularly in automatic drilling and riveting assembly. This paper presents an analytical model of the exit burr formation to predict the burr height a…
209	ITA and EMBRAER are currently executing the research project Automation of Aircraft Structural Assembly (AASA) whose goal is to implement a robotic cell for automating the riveting process of aeronautical structures. The proposal described herein complements the AASA project, adds other manufacturing processes, namely sanding and polishing of aircraft surfaces. To implement the additional process…
210	Adhesive bonding of aircraft primary structures has been in use for over 50 years and is still in use on current aircraft projects as a direct alternative to riveting. Bonding of stringers to skins for both fuselage and wing construction and of metallic honeycomb to skins for elevators, ailerons, tabs and spoilers are the main uses for adhesives. Details of the historical use of adhesive bonding …
211	Aircraft drivetrains connect the engine to the electrical power system. In most cases, the drivetrains are relatively flexible and have vibration modes with values below 100 Hz to reduce weight and size. Therefore, electrical loads' connection and disconnection may excite torsional vibrations in the machine's shaft, reducing the drivetrains' lifespan. This interaction is known as electromechanica…
212	Coupons of fuselage skin made from the aluminium alloy D16AT (the Russian equivalent of 2024-O4) were obtained from several Russian TU-154 passenger aircraft after different numbers of flight cycles and different lengths of operation. The coupons were subjected to electrochemical, microstructural, and mechanical testing with the aim of identifying any trends indicating fatigue damage accumulation…
213	Purpose - The purpose of this paper is to develop digital flexible pre-assembly tooling system for fuselage panels. Design/methodology/approach - First, the paper analyzes the technological characteristics of fuselage panels and then determines the pre-assembly object. Second, the pre-assembly positioning method and assembly process are researched. Third, the panel components pre-assembly flexibl…
214	The developments in manufacturing technologies, in particular through the establishment of additive manufacturing (AM) processes, offer new possibilities in sandwich design. With the use of AM it is possible to build a full metallic sandwich plate without the need of adhesive connections. This results in a more reliable bond. In this paper, AM metallic sandwich structures with pyramidal cores and…
215	In a collaborative research project, aircraft wing leading edge structures with a glass-based Fibre Metal Laminate (FML) skin have been designed, built, and subjected to bird strike tests that have been modelled with finite element analysis. In this second part of a two-part paper, a finite element model is developed for simulating the bird strike tests, using Smooth Particle Hydrodynamics (SPH) …
216	This study presents an approach to assess the bird strike resistance of an aircraft wing slat structure. The slat is made of 2024 aluminum that can be described by an elastic plastic strain-rate-dependent model with damage. The bird is modeled using smooth particle hydrodynamics. The constants included in the smooth particle hydrodynamics model are determined by experiments. The performance of th…
217	The present paper investigates monitoring of fatigue cracks of a metal structure using an eddy current micro sensor. Fatigue cracks tend to occur at bolt-jointed structures on an aircraft. In order to detect the damage quantitatively, a kind of change-prone micro eddy current sensor is designed and fabricated with flexible printed circuit board (FPCB) technology. A forward semi-analytical model i…
218	This study mainly aimed to make 3D printing technologies serve as the guidelines for the development of technology-oriented industries. The most important one was tasked to establish modeling technology applicable to 3D printing in view of technological development. For the substrate material of 3D printers, aside from commonly usable plastic, new carbon fiber composite substrates have been propo…
219	In the paper, a 3D model of the cylinder sleeve and head as well as their assembly are analyzed in terms of thermo-mechanical loadings. In the initial study, analytical expressions for stresses and deformations in the cylinder-head connection are set forth and examined. In that area, wear of the cylinder wall is most intensive and strongly non-uniform. The proposed model gives satisfactory result…
220	Carbon fibre composites are a key component of aircraft structures because of their enhanced material properties such as favourable strength to weight ratios when compared to metal alloys. During the assembly process of an aircraft, carbon fibre components are joined to other structures using rivets, bolts, and fasteners, and as part of the joining process, the components will need to be machined…
221	An investigation is presented on fatigue crack growth behavior and fail safety of integral stringer panels typified by welded aircraft fabrications. The stringer panel is made of aluminum alloy 2024-T351 and fabricated by the variable-polarity plasma-arc welding process. The sample simulates a part of the lower-wing skin structures. Based on the linear elastic fracture mechanics, numerical simula…
222	The effects of pre-pressurization on blast-loaded reinforced rectangular aluminum plates were studied experimentally. Rectangular clamped plates with rivet-attached stiffeners were used as a basic model of the fuselage skin of a commercial aircraft. Both non-pressurized and pre-pressurized plates (static pressure of 41.4 kPa) were considered to simulate the typical in-flight loads experienced by …
223	In the aerospace industry, nondestructive evaluation (NDE) techniques are commonly used for structural health monitoring, including finding manufacturing and service-induced discontinuities and defects such as corrosion and cracks. A comprehensive structural analysis process is presented for quantizing and evaluating characteristics of aircraft lap-joint mimics. The process investigated here cons…
224	Fibre metal laminates are utilized in lightweight structures, such as aircraft fuselages, as fibre metal laminates provide outstanding fatigue and damage tolerance capabilities, together with a reduced weight compared to monolithic metallic structures. One critical feature of fuselage structures is their strength reduction that owes to riveting, i.e., a state-of-the-art joining technique in aircr…
225	The equivalent initial flaw size (EIFS) concept was developed nearly 30 years ago in an attempt to account for the initial quality, both manufacturing and material properties, of a structural detail prone to fatigue cracking. Widespread use of this concept has been limited due to the large amount of test data required to develop a reliable EIFS distribution. In this effort, an EIFS distribution w…
226	A Bat coil sensor based on eddy current technology has been developed in K.U. Leuven for the purpose of structural health monitoring (SHM) of critical aircraft components. SHM is an upcoming technology and the implementation of those techniques receiving a high level of interest from the aviation industry. Aircraft manufacturers and airline companies nowadays are concerned with constant structura…
227	As part of a project examining the blast response of a pressurized aircraft fuselage, high-speed digital image correlation was used to measure the change in surface strain and out-of-plane displacement during an explosive event. Two explosive charges were used for this test, one located in the aft cargo compartment and one located in the forward cargo compartment. Digital image correlation was us…
228	Many aircraft structures are thin walled and stringer-stiffened, and therefore, prone to a loss of stability. This paper deals with accurate and validated stability analysis of the model of aircraft skin under compressive loading. Both experimental and numerical analyzes are conducted. Two different methods of joining panel elements are considered. In the first case, the panel is fabricated using…
229	Since, its,, drop from the aircraft to the landing, the parachute is in a continuous movement and a multitude of forces are acting over the canopy The seams are stretched by a complex of mechanical stress such as extent, compression, bending etc. The connection between the stitch type, the sewing thread type and the sewing needle type can considerable improve the parachutes flying performances. T…
230	In recent years, magnesium alloys have become a subject of interest in many industrial sectors, e.g. the automotive and aircraft industries as well as biomedical and mechanical engineering. Magnesium alloys belong to the group of the lightest alloys of non-ferrous metals. Therefore, their application in the aircraft industry is a very desirable solution. The innovative combination of a composite …
231	The aim of this work is to present a method for the tolerance analysis of an assembly involving free-form surfaces based on dimensional and geometric tolerances. The great effort of the present work is to deal with dimensional and geometric tolerances applied to free-form surfaces. The case of study is the flaperon, a structural component of the aircraft, that is constituted by one skin cover eig…
232	Fibre Metal Laminates with layers of aluminium alloy and high strength glass fibre composite have been reported to possess excellent impact properties and be suitable for aircraft parts likely to be subjected to impacts such as runway debris or bird strikes. In a collaborative research project, aircraft wing leading edge structures with a glass-based FML skin have been designed, built, and subjec…
233	Quadriaxial non-crimp fabric (QNCF) composites are increasingly being used as primary structural materials in aircraft and automotive applications. Predicting the mechanical properties of QNCF lamina is more complicated compared with that of unidirectional (UD) composites, because of the knitting connection of different plies. In this study, to analyze the stiffness and strength of the QNCF compo…
234	In April 1988, Aloha Airlines flight 243 experienced an explosive midair decompression that resulted in the separation of an 18-foot section of the fuselage crown of the Boeing 737 airplane. Investigations revealed that the linkup of small cracks emanating from multiple rivet holes in a debonded lap joint contributed.to the catastrophic failure. This cracking scenario, known as multiple-site dama…
235	The joints between structural elements should ensure safe usage of the structure. One of the joining method is based on adhesive bonding. However, adhesive bonding has not replaced riveting yet. Rivets are still present even in newest composite aircraft AIRBUS 350. The reliability of the adhesive bonding limits the use of adhesive bonding for primary aircraft structures and there is a search for …
236	Aircraft joints feature prominently in aircraft structural degradation; fatigue cracking and corrosion damage are major issues, which can reduce joint strength and degrade service life. Protecting the structure against corrosion usually involves use of highly developed protective coatings paints and sealants and, increasingly, the application of corrosion inhibiting compounds (CICs) which retard …
237	This paper concerns modelling and time-domain simulation of the dynamics of systems featuring a freeplay non-linearity. The topic of stability is also addressed. We propose to develop a reduced order model based on mode synthesis where the DOF that might have contact are separated from the regular substructures. This formulation allows for a direct application of Moreau's theory for non-smooth dy…
238	Cost reduction and weight saving are most important principles governing design and construction of aircrafts. Advanced alloys and thermo-mechanical treatments as well as new and optimized production processes are being developed. For example, welding of fuselage components like stringers or clips made of Al alloys can have several advantages over riveting. Retention of optimum weld microstructur…
239	This paper presents the results of studies that have been carried out at the National Research Council Canada on the effect that corrosion pillowing has on the structural integrity of fuselage lap joints. Modeling of corrosion pillowing using finite element techniques showed that the stress near the rivet holes increased to the material (Al2024-T3) yield strength when the corrosion present was ab…
240	Aircraft panel assembly mainly includes the pre-joining process and the riveting process. In addition, the traditional pre-joining process is mainly executed by bolts, which has problems such as the large tightening torque, inconvenient bilateral tightening, heavy workload, and inconvenient loading and unloading. To solve the above-mentioned problems, a research of new temporary fastener is perfo…
241	Quality control of materials and structures is an important issue, also for GLARE. During the manufacturing stage the processes and materials should be monitored and checked frequently in order to obtain a qualified product. During the operation of the aircraft, frequent monitoring and inspections are performed to maintain the quality at a prescribed level. Therefore, in-service inspection method…
242	Two aircraft wings made of carbon fiber-reinforced plastic material were inspected using the laser-based ultrasonic propagation imaging system for the visualization of manufacturing defect and damages of debonding mode. Hypotheses of the detection mechanism of composite debonding were presented and validated through the inspection results for the bonding lines of the composite wing structures. Th…
243	Multiple signal classification (MUSIC) algorithm has gradually been applied to guided wave based structural health monitoring (SHM) as a novel promising method, which is able to realize directional scanning and has the potential to monitor multiple signal sources. However, on complex structures, the low signal-to-noise ratio (SNR) of damage scattered signals and structural anisotropy usually resu…
244	Purpose The skin and skeleton of aircraft are connected by adhesives or rivets to bear and transfer aerodynamic load. It is easy for crack and fracture damage to occur under the action of cyclic load, thus reducing aircraft bearing capacity/integrity and causing serious security risks. Therefore, it is particularly important that passive wireless radio frequency identification (RFID) sensors be u…
245	This paper proposes a method to design multifunctional robot end-effectors that consider the weight as one of the main design constraint. The motivation for this work comes from aircraft industry. This sector, traditionally characterized by manual processes, has an increasing interest in the use of commercial off-the-shelf robots for the automation of their manufacturing processes. The design met…
246	In the present study, a correlation-based imaging technique called Excitelet is assessed to monitor fatigue crack propagation in a riveted aluminum lap-joint, representative of an aircraft component. For this purpose, a micro-machined piezoceramic array is used to generate guided waves into the structure and measure the reflections induced by potential damage. The method uses a propagation model …
247	Friction stir welding (FSW) is a relatively new joining technique particularly for aluminum alloys that are difficult to fusion weld. A potential field of application is aircraft structures where cost and weight can be reduced by using new joining techniques instead of riveting. Efforts are currently being made to qualify FSW for this purpose. In this study, the influence of a coolant applied dur…
248	Purpose - This paper aims to describe the development and testing of a system for the automated assembly of aircraft fuselage panels. Design/methodology/approach - The system described in this paper uses a low-cost industrial robot and laser stripe sensor to assemble stringers on to a fuselage panel prior to riveting. The method uses a combination of measurement and best fit placement algorithms …
249	Based on the updated Lagrangian approach, the incremented form of a damage-modified nonlinear viscoelastic constitutive model and its failure criterion were deduced using the updated Kirchhoff stress tensors and strain tensors. The finite element model of a windshield structure including windshield, framework, arc-frame, gasket and rivets was established, in which the adaptive contact relation an…
250	With the introduction of adhesive bonding replacing mechanical fastening in aircraft structural components the mechanical performance of these components can be improved by avoiding stress concentrations. The effect of bonded joint geometry on the stress distribution will be reviewed and the influence of parameter variation to optimize the design and the efficiency of the joints will be discussed…
251	This paper presents a stress intensity factor solution for cracks located in panels reinforced with arbitrarily located stringers. The new solution was developed by modifying the constitutive equations of a solution for symmetrically and periodically spaced stringers with riveted rigid fasteners. The new solution supports arbitrary stringer locations with respect to the crack location, includes t…
252	Carbon fibre-reinforced polymer (CFRP) composite materials play an increasingly important role in modern manufacturing, and they are among the more prominent materials used in aircraft manufacturing today. However, CFRP is highly prone to delamination and other damage when drilled due to it being extremely strong with a good strength-to-weight ratio and high thermal conductivity. Because of this …
253	We present a novel context-driven approach to image-based crack detection for automated inspection of aircraft surface and subsurface defects. In contrast to existing image-based crack detection methods, which rely mostly on low-level image processing and data-driven methods, our method explicitly incorporates multiple high-level context into low-level processing. We present two classes of contex…
254	For the civil aircraft industry, the preferred process for joining composite structures is mechanical fastening. This process requires a large number of drilled holes for the positioning of the numerous rivets and bolts. During the life cycle of these aircraft structures, the assembly holes are thus pin-loaded by the fasteners under cyclic loading. Mastering the mechanism of fatigue pin-bearing d…
255	Nutplates are commonly used on aircraft to allow installation and removal of components and panels for maintenance and repair. The use of bonded nutplates over riveted ones reduces manufacturing complexity and leads to weight savings. In this work, plasma surface preparation has been examined for bonding stainless steel nutplates to aluminum structures. Preparation of these bond surfaces is often…
256	In the digital drilling and riveting process of complex surfaces such as aircraft panels, the reference hole is pre-drilled on the skin surface. Generally, four laser displacement sensors (LDSs) are used as a group for normal adjustment. The camera vision is used to determine the position of the reference hole to obtain the accurate positioning of the drilling position. However, while dealing wit…
257	The introduction of advanced welding methods as an alternative joining process to riveting in the manufacture of primary aircraft structure has the potential to realise reductions in both manufacturing costs and structural weight. However, welding processes can introduce undesirable residual stresses and distortions in the final fabricated components, as well as localised loss of mechanical prope…
258	Purpose This paper aims to propose a united kinematic calibration method for a dual-machine system in automatic drilling and riveting. The method takes both absolute and relative pose accuracy into account, which will largely influence the machining accuracy of the dual-machine system and assembly quality. Design/methodology/approach A comprehensive kinematic model of the dual-machine system is e…
259	Due to their lightweight, high specific stiffness and strength, cost effectiveness, corrosion and fatigue resistance, laminated composites have been widely used in many engineering applications, such as aircraft, automobiles, sporting products, and civil infrastructure. However, delamination damage along in-plane interfaces has been one of the issues that still remain unsolved. Although many natu…
260	Adhesive bonding is one of the most promising joining technologies for composite aircraft. However, to comply with current aircraft certification rules, current safety-critical bonded joints, in which at least one of the interfaces requires additional surface preparation, are always used in combination with redundant mechanical fasteners, such as rivets and bolts. This lack of trust in bonded str…
261	Life extension of aging aircraft with adhesively bonded repair patches has received significant interest over the last 10-15 years. This repair method has several advantages over riveted patches since it introduces lower stresses in the repaired area and reduces weight. It is a promising repair technique, which can be also applied to composites, where the load transfer paths through mechanical fa…
262	The computation of crack growth from a bolt or rivet hole in a structural joint practically requires that the geometry be approximated to some degree. In this paper a simplified quasi-2D stress analysis method, using the boundary element method is presented, where the load transfer rate and the contact stresses at the hole edge for the full 3D geometry are fairly well approximated. Coupled with a…
263	Stiffened composite constructions are increasingly being used in the primary structures of aircraft. One key component in these structures is the assembly between the skin and the stringer. The purpose of the stringers sandwiched between two separate layers of skin is to provide structural integrity to a relatively weak skin-structure. Current practice is to fabricate the skin and the stringer se…
264	High performance epoxy biocomposite coating material was prepared using agricultural waste (rice husk) derived biosilica and characterized for visco-elastic, thermal conductivity and hydrophobic behavior. The main aim of this research was to prepare a high performance biocomposite coating material for air-duct application in aircraft. The biosilica ultra fine particle was prepared via thermo-chem…
265	The aim of this contribution is the optimization of some parameters of the composite patch repair technique (CPR). This technique is mainly used by the aircraft industry, as it offers high reliability, short repair times and reduced cost in compare to other methods, such as the riveted joints. CPR consists of adhesively bonding thin composite patches over cracked or corroded areas with heat suppl…
266	Corrosion has a significant impact on the life cycle cost of military aircraft. Fleet experiences show that structural areas around joining elements (rivets, bolts) and faying surfaces are particularly sensitive to corrosion. During the repair currently performed the corrosion usually is blended out, the surface protection applied, the fastener inserted and a new top coat applied. Blending out co…
267	Aircraft fuselage panels are conventionally differential reinforced structures, with aluminum skin and stringers being conventionally joined by riveting operations. As a consequence, these structures can present a number of distinct components, making assembly operations time consuming and expensive. Recently, developments in aluminum extrusion have opened up possibilities for new design procedur…
268	Secondary bending occurs in structural elements with geometric eccentricities when the element is loaded in tension. Eccentricities are present in lap joints, but also in plates with a locally increased thickness. Due to the eccentricities out-of-plane displacements occur with local bending as a result. This secondary bending phenomenon is unfavourable for the fatigue properties of a structure. I…
269	High precision drilling is required to ensure the structural integrity of the aircraft. Therefore, strict quality controls are required to ensure optimum hole quality since hundreds of thousands of holes are drilled into different aircraft structures. The large number of holes required for riveting means that their installation must be carried out in a fast and precise manner. This can be achieve…
270	The paper presents an analysis of the influence of a number of technological aspects of both the socket and the pin on the value of the force required for joint disconnection. A number of numerical simulations were made in Abaqus program to examine effects of such parameters as: presence of an interference fit, use of spherical latches, application of different rigidity of the pin by making cuts …
271	This paper deals with impact test and numerical investigations on the crashworthiness of the typical sub-cargo fuselage section of a civil aircraft. The sub-cargo fuselage section with three-frame and two-span is designed and manufactured, and the 3.95 m/s impact test is conducted to research the failure modes and impact response characteristics for the upside-down sub-cargo fuselage section. The…
272	Corrosion is an ever-present phenomena of material deterioration that affects all metal structures. Timely and accurate detection of corrosion is required for structural maintenance and effective management of structural components during their life cycle. The usage of aircraft materials has been primarily driven by the need for lighter, stronger, and more robust metal alloys, rather than mitigat…
273	Stiffened composite panels used in aircraft, buildings and other light-weight structural applications are susceptible to unstable bond-line cracking that results in poor damage tolerant properties. This paper presents an experimental study into the improvement to the damage tolerance of T-shaped stiffened carbon fibre/epoxy panels when reinforced with thin z-pins. Stiffener pull-off tests reveale…
274	Bonded repairs can replace mechanically fastened repairs for aircraft structures. Compared to mechanical fastening, adhesive bonding provides a more uniform and efficient load transfer into the patch, and can reduce the risk of high stress concentrations caused by additional fastener holes necessary for riveted repairs. Previous fatigue tests on bonded Glare (glass-reinforced aluminium laminate) …
275	In this paper a Hierarchical approach for the analysis of advanced aerospace structures is presented. The proposed Global/Local model uses two kind of numerical methods. The first step of the Hierarchical procedure is performed by the Finite Element code Patran/Nastran (TM), using a coarse mesh to study the global structure, then the local region is analyzed by using a Boundary Element code based…
276	The cold working process is a well-known technique used to improve the fatigue life in aircraft structures. It has been shown that the only way to accurately simulate the cold working process using finite elements is modelling the plate, mandrel and sleeve. Usually, two-dimensional, two-dimensional axisymmetrical and three-dimensional models are used to predict the resulting residual stress field…
277	Clinching technology is a mechanical connection technology that is applied to connect metal or non-metal sheet materials. It is widely used in different applications, such as automobile, aircraft, household appliances and other industries. In order to reduce weight, save energy, reduce fuel consumption, reduce pollution and curb global warming, lightweight structures with clinched joint are incre…
278	A fundamental aspect of the replacement of the riveted to welded aluminum aircraft fuselage sections is the fatigue behavior. In this work, a fiber laser was used to produce different types of T-joint coupons in order to evaluate their crack propagation procedure during standard C(T) tests. Some defects such as cracks and pores had been observed and directly influenced the lifetime during testing…
279	Aircraft face damage from impact with objects or birds or due to ageing that leads to fatigue cracks. The conventional methods of repairing aircraft metallic structures generally include the use of a plate joined by screws or rivets. Although these methods are efficient in the short term, they introduce stress concentrations leading to the initiation of new cracks that are difficult or impossible…
280	Aircraft structural parts are structure critical parts and they are exposed to various and tedious inspections from the design phase thru the end of their service life. During design phase, taking fatigue under dynamic and static loads, corrosion and aging effects into consideration, detailed calculations are performed on structural parts to be utilized with no problems during their service lives…
281	A Sabreliner aircraft speed brake (SB) structure was redesigned, fabricated using the OoA (out-of-autoclave) composite curing processes, and this manufacturing data was subjected to cost evaluation. The OoA SB structures were fabricated using the VARTM (vacuum-assisted resin transfer molding) and VPH (VARTM and Prepreg Hybrid) processes developed by JAXA (Japan Aerospace Exploration Agency). The …
282	Adhesive bonding technique for carbon fiber reinforced plastics (CFRP) composites is believed to be a promising connection method in terms of aircraft composite structural components. The laser surface cleaning processing is an effective way to improve the mechanical properties of CFRP adhesive bonding joints. The comparison between infrared laser surface treatment and ultraviolet (UV) laser surf…
283	A special specimen is created cutting a rectangular notched area from the surrounding of the upper left corner of a wide body aircraft door. Then a constant amplitude fatigue traction load is applied by a special servo-hydraulic machine, in order to induce a Multi Site Damage (MSD) scenario. The Dual Boundary Element method (DBEM), as implemented in a commercial code, is adopted for a three-dimen…
284	Ductile tearing simulation and residual strength prediction of wide-body, lap-jointed fuselage panels are conducted. The damage configurations of the fuselage panels consist of a single lead crack and a lead crack with small multiple-site damage (MSD). The crack-tip opening angle fracture criterion and elastic-plastic finite element analysis are used to control stable crack advancement under cond…
285	Local laser heating treatment using a defocussed laser beam was applied to the surface of 2-mm-thick AA2024-T3 sheets. Two different treatment designs-namely, lines and circles-as well as the positioning and number of treatments were investigated regarding their potential to retard the propagation of through-thickness fatigue cracks. The highest fatigue crack growth life extension of 285% was ach…
286	Despite the growth of composites and other lightweight materials, aluminium alloys remain an attractive choice of the aerospace industry due to their mature manufacturing processes, good resistance to fatigue crack growth and superior damage tolerance. In the aerospace industry, the drilling process is the most challenging among all the other machining process as millions of holes are required fo…
287	Aluminum alloys are widely used in aeronautical parts due to their good mechanical properties and low densities. These parts must be joined together to form larger assemblies. A structural joint is defined as a segment of structure that provides a means of transferring load from one structural member to another. The majority of aircraft joints are mechanically fastened with multiple fasteners. Th…
288	Refill Friction Stir Spot Welding (RFSSW) shows great potential to be a replacement for single-lap joining techniques such as riveting or resistance spot welding used in the aircraft industry. In this paper, the fatigue behaviour of RFSSW single-lap joints is analysed experimentally in lap-shear specimens of Alclad 7075-T6 aluminium alloy with different thicknesses, i.e., 0.8 mm and 1.6 mm. The j…
289	The present paper reports the effect of aluminium oxide and titanium oxide reinforcement on the properties of aluminium matrix. Aluminium matrix reinforced with aluminium oxide-titanium oxide (2.5, 5.0, 7.5 and 10 wt.%) in equal proportion were prepared by stir casting. Phase, microstructure, energy dispersive spectroscopy, density, hardness, impact strength and tensile strength of prepared sampl…
290	A theoretical analysis of linear elastic behavior of the rectilinear orthotropic composite annular plate undergoing external loads orthogonal with respect to its mid-surface is presented. The annular plate is made of fiber-reinforced layers with rectilinearly oriented fibers. Different stacking sequences, taken from constructive practice, have been considered. An original approach is presented co…
291	Here, to reduce or eliminate the disadvantages induced by traditional riveting or laser welding for joining dissimilar 2060-T8 and 2099-T83 alloys, friction stir lap welding (FSLW) was performed. Sound lap joint featured by the skin of 2060-T8 alloy and the stringer of 2099-T83 alloy was obtained. Under the welding speed of 200 mm/min, the defect-free joint with optimal effective lap width and ef…
292	Due to its high strength-to-weight ratio, composite materials have been widely applied in aerospace manufacturing. However, some challenges are facing in fabrication and assembly of the parts with composite materials. One of them is how to collect the dwarf and dust generated from the drilling operation, especially in an open environment when the composite parts are assembled, since a large numbe…
293	In aircraft structures, skeleton supports the primary loads and transfers point loads into the skin. Connections of structural components are the areas of point load transfer. The aim of the paper is a study of material quality in mechanical joints and analysis of a laminate in bearing conditions. A mass efficiency parameter is necessary to perform a mass strength optimisation, e.g. quasi-isotrop…
294	Flexible, open-cell polymeric foams are among the most commonly used and effective materials for passively dissipating noise and vibration. Their unique cellular structure results in materials which are lightweight but still highly absorptive, making them particularly useful for weight-sensitive applications, such as aircraft cabin noise reduction. Nanocomposite polymeric foams, which are synthes…
295	Interlayer burrs formation during drilling of stacked plates is a common problem in the field of aircraft assembly. Burrs elimination requires extra deburring operations which is time-consuming and costly. An effective way to inhibit interlayer burrs is to reduce the interlayer gap by preloading clamping force. In this paper, based on the theory of plates and shells, a mathematical model of inter…
296	The purpose of this paper is to present an extended integrated layout and topology optimization method dealing with the multi-frame and multi-component fuselage structure systems design. Considering an aircraft or aerospace fuselage system including main structure, numbers of frames and featured components located on the frames, a simultaneous optimization procedure is proposed here including geo…
297	Friction Stir Welding is a young solid state joining technology that, invented and patented at The Welding Institute (TWI) of Cambridge (UK) in 1991, has been showing many potentialities. Due to the interesting features of FSW, lots of research activities have been carried out all over the world, on different materials (aluminium alloys first of all, but also steel, titanium, magnesium, copper, p…
298	Adhesive bonding is the best alternative to riveting in aircraft structures but the strength of the adhesive bonded joint is low and is limited by strength of adhesive. Strengthening of adhesive bonding is an important requirement. In this work, an attempt has been made to strengthen the adhesive bonding by mixing different quantities of brittle adhesive in the ductile adhesive and vice-versa. Tw…
299	The aim of this research was the development of an analytical model for plasticity-induced fatigue crack closure for cold expanded holes. This paper extends Nowell's plane stress model of plasticity-induced crack closure for a plate with a circular hole and two radial symmetric cracks. The possibility of existence of an initial residual stress field is also taken into account. This model has pote…
300	The present study deals with laser beam welding (LBW) and friction stir welding (FSW) applied to high-strength aluminum alloys used in aircraft industry and displays their advantages compared with the riveting technique regarding structural integrity, weight and material savings. First of all, it is shown with respect to different applications and strength levels which high-strength aluminum allo…
301	Nonlinear bifurcations and instabilities of autonomous nonconservative systems, mainly involving the fluid loading of a solid or structure, are reviewed and described in this accessible, pictorial overview. In contrast to the earlier papers in this series (focusing on the instability of elastic deformable systems, and low-order periodically-forced mechanical systems), we focus on a handful of cas…
302	Purpose The purpose of this study is to improve the position and posture accuracy of posture alignment mechanism. The automatic drilling and riveting machine is an important equipment for aircraft assembly. The alignment accuracy of position and posture of the bracket type posture alignment mechanism has a great influence on the operation effect of the machine. Therefore, it is necessary to carry…
303	We present a first prototype for developing the concept of a manifold of adaptive wiring cells connected as a single overall adaptive wiring panel. The main use of the adaptive wiring panel is related to affordable plug-and-play space applications. A reconfigurable switch fabric enables dynamic routing of signals and power; thus, power, digital, and analog signals can be routed for space systems.…
304	Manufacture of modern aircraft components involve production of high value near net-shape carbon fiber reinforced polymer (CFRP) parts, which requires drilling holes for rivets and bolts at acute inclinations. The study explores the surface morphology of the inclined holes (30 degrees, 60 degrees, and 90 degrees) drilled in CFRP under cryogenic cooling using coated carbide tools. Inclined hole dr…
305	Photothermal radiometry and its multiplex version, lock-in thermography have been used for several years for remote non-destructive testing. They are based on propagation and reflection of thermal waves tr which are launched from? the surface into the inspected component by absorption of modulated radiation. Phase angle images obtained by superposition of the initial thermal wave and its reflecti…
306	Fiber metal laminate (FML) is an advanced composite material, which consists of metal layers and polymer matrix composites. Due to the combination of the advantages of traditional metal and composite materials, FML has been widely used in the aircraft industry. Due to advantages in inspection and reliability, the mechanically fastened (riveted or bolted) joints are essential for a complex structu…
307	The paper presents the possibility of using FSW technology for joining elements of a landing gear beam of the M28 aircraft. The FSW process was performed on a 4-axis numerical machine under industrial conditions. However, before welding was carried out under industrial conditions, preliminary experimental tests were carried out under laboratory conditions. Preliminary research was carried out for…
308	The validation of structural health monitoring (SHM) systems for aircraft is complicated by the extent and number of factors that the SHM system must demonstrate for robust performance. Therefore, a time- and cost-efficient method for examining all of the sensitive factors must be conducted. In this paper, we demonstrate the utility of using the simulation modeling environment to determine the SH…
309	In modern constructions, especially aircraft, the aim is to minimize the weight of the components used. This necessitates the use of innovative construction materials, or the production of these parts with ever-decreasing wall thicknesses. To simplify assembly and improve strength properties, so-called structural elements are being used in the form of monolithic elements, which are replacing the …
310	GLARE is a hybrid material consisting of alternating layers of metal sheets and composite layers, requiring special attention when manufacturing of parts and structures is concerned. On one hand the applicable manufacturing processes for GLARE are limited, on the other hand, due to the constituents and composition of the laminate, it offers new opportunities for production. One of the opportuniti…
311	Bonded crack retarders.(BCR) are of particular interest in the aerospace applications for improving fatigue performance of airframe structural assemblies. In respect of structural integrity, a reinforcing strap will require additional fixing by means of riveting or bolting to ensure fail-safety. Cold expansion is currently the common practice of increasing the fatigue performance of fastener hole…
312	What does a researcher, a student or a technician make when facing a special measurement application and no adequate force transducer (FT) is available on the market? He could attempt a personal solution (customization), based on the widespread sensors, namely strain gauges (SGs), bonded on one of the elastic elements (EEs) presented in this work and then connecting them in a Wheatstone bridge so…
313	The process of performing nondestructive evaluation (NDE) on a structural system is a well developed and continuously growing field. One very prominent method of performing NDE on a structure is through the use of eddy currents. Eddy current NDE methods are commonly applied to aircraft during maintenance checks in order to identify the formation of cracks, corrosion, or degradation of rivets. Str…
314	During the last decades the increase in power of mechanical systems and the demand for increasing service life leads mechanical components of a system to work in extreme conditions. Moreover, actual mechanical systems include surfaces in sliding contact that are subjected to wear if exposed to high vibration. In fact, the vibration of components in contact results in large oscillations of the loc…
315	Multidisciplinary design and innovative highly automated manufacturing methods are increasingly important to today's aircraft industry: multidisciplinary design becausc it reduces lead-time and results in a better design. and automated manufacturing methods because they are more capable and reduce manufacturing cost. In this paper a cost estimation model is presented that intigrates the manufactu…
316	Reinforced structures for aircraft fuselages are conventionally composed by base (skin) aluminium plates and reinforcement elements (stringers), joined by riveting operations. During the last decade more effective approaches for reinforced fuselage and wings, such as the Integrally Stiffened Panels (ISP), have appeared. These homogeneous reinforced structures are obtained in an integral form by e…
317	The steady increase of Carbon-Fiber Reinforced Polymer (CFRP) Structures in modern aircraft will reach a new dimension with the entry into service of the Boeing 787 and Airbus 350. Replacement of damaged parts will not be a preferable solution due to the high level of integration and the large size of the components involved. Consequently the need to develop repair techniques and processes for co…
318	The fatigue performance was investigated numerically and experimentally of 2024-T3 Al-clad sheet with staggered hole arrangement and multi-sites damage (MSD), which is mainly used in aging aircraft fuselage skin. Firstly, the influences of row spacing, column spacing and inter-crack direction on fatigue life were studied. Then, the strain nephogram and crack path were analyzed with the assistance…
319	In August 2008 an unmonitored, largely unstudied Aleutian volcano, Kasatochi, erupted catastrophically. Here we use seismic data to infer the height of large eruptive columns such as those of Kasatochi based on a combination of existing fluid and solid mechanical models. In so doing, we propose a connection between a common, observable, short-period seismic wave amplitude to the physics of an eru…
320	This paper describes the research and experimental flight test activities conducted by the Italian Air Force Official Test Centre (RSV), in collaboration with Alenia Aermacchi and Cranfield University, in order to confer night vision imaging systems (NVIS) capability to the Italian TORNADO Interdiction and Strike and Electronic Combat and Reconnaissance aircraft. The activities included design, d…
321	This article considers the control problem for a motor/generator set, where a prime mover drives a generator and the electrical power produced drives a motor. Both the generator and the motor are assumed to be doubly fed induction machines with direct ac connection between their stators. The rotors are controlled by three-phase converters, so that operation is possible with motor and generator sp…
322	Six-phase synchronous machines have been used in special-purpose applications such naval and aircraft power systems, and are now being considered in renewable energy systems due to their advantages such as lower power per phase, less mechanical' stress, and higher reliability compared to three-phase machines. This paper is focused on techniques for modeling six-phase synchronous machines in trans…
323	In the aeronautical industry there is an increasing interest in joining Al alloy sheets using laser welding techniques rather than the riveting ones. The present paper presents experimental results obtained when laser welding Al-Mg-Si sheets in a T-joint configuration (a widely used configuration in aircraft construction) with a Nd:YAG laser. By applying the experimental designs method it is poss…
324	This paper describes the research and experimental flight test activities conducted by the Italian Air Force Official Test Centre (RSV) in collaboration with industry (Alenia Aeronautica and Litton Precision Products) and with Academia, in order to confer the Night Vision Imaging Systems (NVIS) capability to the Italian TORNADO IDS (Interdiction and Strike) and ECR (Electronic Combat and Reconnai…
325	For the new generation aircraft families, the use of fibre-reinforced plastics is considered for the leading edge of the wings. However, this leading edge is very prone to bird strike impact. This paper presents the use of the projection moire technique to measure the instantaneous out-of-plane deflections of composite plates subject to bird strike. Very strict constraints with regard to (i) high…
326	Purpose This paper aims to present the results of calculations that checked how the longerons and frames arrangement affects the stiffness of a conventional structure. The paper focuses only on first stage of research - analysis of small displacement. Main goal was to compare different structures under static loads. These results are also compared with the results obtained for a geodetic structur…
327	Double-sided laser beam welding of skin-stringer joints is a proven method for many industrial applications such as in aircraft assemblies where riveted differential joints are being replaced with welded integral structures. In the present study, dissimilar aluminum alloys of AA2024-0 and AA7075-T6 were laser welded on both sides in a T-joint configuration using a low-power Yb-fiber laser with th…
328	Half a century after the first piloted lunar landing, it is time to consider the program, lessons, and legacy of the lander that made it possible. This article does so from the perspective of Joseph Gavin, Jr., who led Apollo's Lunar Module (LM) Program from its unofficial origins as a controversial dream at Grumman in 1960, to its official inception by NASA in 1962, to its successful conclusion …
329	Purpose - For the automatic drilling and riveting in panel assembly, gaps between the skin and strangers are inevitable and undesirable. At present, the determination of pre-joining schemes relies on workers' experience, introducing excessive number and inappropriate locations of pre-joining. This paper aims to present a new method for the evaluation of residual clearances after pre-joining and t…
330	The National Research Council Canada (NRC) has worked on the development of structural health monitoring (SHM) test platforms for assessing the performance of sensor systems for load monitoring applications. The first SHM platform consists of a 5.5 m cantilever aluminum beam that provides an optimal scenario for evaluating the ability of a load monitoring system to measure bending, torsion and sh…
331	At present, airframes are mainly composed of monolithic components, instead of small parts joined using welding or riveting. Ribs, stringers, spars, and bulkheads can be included in this category. After milling, they are assembled and joined to the aircraft skins, which have also been milled. The aim of these parts is to obtain a good strength-weight ratio, owing to their homogeneity. The milling…
332	Eddy current testing is a frequently used NDT method at Saab/CSm but until recently only single frequency testing has bern used. Through the participation of Saab/CSM in a Brite-Euram project, 'CANDIA', it has been possible for Its to learn about multi-frequency testing and also to combine it with a flexible scanner developed in a preceding Brite-Euram project. The purpose of our work was to incr…
333	This study presents a new impact localization technique that can pinpoint the location of an impact event within a complex structure using a time-reversal concept, surface-mounted piezoelectric transducers, and a scanning laser Doppler vibrometer. First, an impulse response function between an impact location and a piezoelectric transducer is approximated by exciting the piezoelectric transducer …
334	Adhesive joints are being more extensively applied in the aeronautical industry, allowing for better integration between the structural parts and overall lower weight if compared with joints made with fasteners and rivets. However, a further evaluation of these new technologies is needed, once their critical fracture toughness under different environmental conditions is still unknown and this val…
335	Structural design for safety critical components, as airframes, requires comprehensive characterization of the materials and joints properties. This characterization must take into account a large amount of variables required for accurate design to ensure structural integrity during the different phases of the product life cycle of an aircraft. One of the most important variables in this characte…
336	Split sleeve cold expansion is a widely used process in the aerospace industry to enhance the fatigue life of rivet holes in the aircraft structures. In the experimental investigation presented in this article, the full-field in-plane residual strains and the out-of-plane surface deformations around open cold-expanded holes were measured using stereoscopic digital image correlation in aluminium s…
337	Composite material parts are typically laid out in near-net-shape, i.e., very close to the finished product configuration. However, further machining processes are often required to meet dimensional and tolerance requirements. Drilling, edge trimming and slotting are the main cutting processes employed for carbon fiber-reinforced plastic (CFRP) composite materials. In particular, drilling stands …
338	The weight and fuel savings offered by composite materials make them attractive not only to the military, but also to the civilian aircraft, space, and automobile industries. In these industries, bolting and riveting are extensively used as a primary method of forming structural joints. Therefore, the main objective of the present paper is to investigate the influence of certain factors on the st…
339	Flaw growth in aero-structures is a stochastic phenomenon as the structure is subjected to random stresses and varying environmental conditions. Accurate prediction of flaw growth enables maintenance managers to undertake correct decision making leading to timely repair/ replacement actions. The flaw growth rate varies with respect to age of the structure making it difficult to predict using clas…
340	The weight and fuel savings offered by composite materials make them attractive not only to the military, but also to the civilian aircraft, space, and automobile industries. In these industries, bolted and riveted joints are extensively used as a primary method for structural joining. Bolted joints in composite materials have complex failure modes, and hence the demand for improving their perfor…
341	Aircraft and spacecraft skin can undergo potentially destructive aeroelastic motions in high-speed flight. Reliable mathematical modelling is crucial for understanding such phenomena and aiding aerospace structural design. The panels of real skin structures are normally thin-walled elements riveted to beams and frames that act as stiffeners. In panel flutter literature, however, such stiffening c…
342	High performance composite materials, such as Carbon Fibre Reinforced Plastic (CFRP) composites, are being increasingly used in aerospace industry, such as fuselage primary structures in Boeing 787 or Airbus 350, where high strength and stiffness are required at minimum weight [1]. The design of composite structures frequently includes discontinuities such as cut-outs for access and fastener hole…
343	New applications of guided waves in nondestructive evaluation are being considered on a daily basis. One decade from now, guided wave inspection programs will be commonplace. As individuals become aware of the way in which they can be used and the kinds of problems that can be tackled, their imagination and creativity can take over and propel the inspection community to new heights. Improved insp…
344	Shallow flow or thin liquid film models are used for a wide range of physical and engineering problems. They are applicable to free surface flows, when the flow thickness is distinctly smaller than the lateral dimension. Respective situations exist in automotive and aircraft engineering (soiling, icing, exterior water management), industrial processes (coating, fire suppression), environmental fl…
