# Supplementary material for: Innovation technology opportunity identification of civil aircraft mechanical connections based on generative topographic mapping
Source: PLoS One. 2023 Oct 20;18(10):e0293309. doi: 10.1371/journal.pone.0293309 (PMC10588831; doi:10.1371/journal.pone.0293309)
Supplement: S1 Data — (ZIP) [file pone.0293309.s001.zip › DATA/LDA/xlsx/patent_data.xlsx]

## Sheet: Sheet1
No.	Content
1	NOVELTY - The connector (38) has a riveting bolt (27) formed in a component drill-hole (31) and comprising thread sections. A cable (23) is connected to an electrical contact surface production component (13) within a fuselage cell structure using a mechanical connection e.g. rivet connection and screw connection. The mechanical connection takes place over the component drill-hole, where the grou…
2	NOVELTY - The connecting component (10) has an integrated ultrasonic sensor that is arranged on the freely accessible ends (44,46) for detecting the pre-stressing force or clamping force of a component main portion. The layer structure (32) is comprised of an electrode layer (28), a mechanical protection layer (20) and a piezo-electric layer (18). An information storage element (34) comprising a …
3	NOVELTY - connection assembly for mounting interior trim panel provided by the utility model, relates to an aircraft trim mounting field, comprising 1/4 rotary quick-lock type fastener, a connecting plate, a bolt, a rubber pad, the 1/4 rotating fast-locking fastener comprises a rivet and a hasp, the hasp by fastening the rivet to the rivet hole on the connecting plate, the bolt passes through the…
4	NOVELTY - A riveting method comprises inserting rivets through at least two objects; applying a soluble rivet tape to one side of the two objects and over the placed rivets; setting the rivets; removing the soluble rivet tape; and applying a fluid to the set rivets, thus dissolving any remaining rivet tape. USE - For riveting aircraft parts. ADVANTAGE - The method avoids paint defect problems tha…
5	NOVELTY - The clamp has a pressure block (1) that is inserted into the upper end of an outer housing (2). The lower end of the outer housing is connected to a base (5) by bolts. The base is placed on top of an inner core (4). The lower end of the inner core is inserted into the inner lower end of the outer housing. The middle of multiple of ejector rods is inserted into the inner core. Both ends …
6	NOVELTY - The method involves obtaining a stress-strain curve through carbon/silicon carbide ceramic-based composite material uniaxial stretching, shearing and unloading test and compression performance test. A carbon/silicon carbide ceramic-based composite material non-linear constitutive model is established based on the carbon/silicon carbide ceramic-based composite material uniaxial stretchin…
7	NOVELTY - The part has a composite material comprising reinforced continuous fibers, where a cross-section e.g. U-shaped cross section, of the material includes two wings. The continuous fibers extend from one of the wings to the other wing. Width of a material section (112) parallel to a local radius of curvature is varied by reducing a minimum local radius of curvature of the part. The fibers a…
8	NOVELTY - The method involves installing a cap body (10) over an end of a metal fastener (300) such that the fastener is enclosed within an inner cavity (20) of the body and contacted by distributed ridges (30) of an injectable nut cap (100). A sealing material is injected into the cavity through a sealing material inlet of the cap such that the sealing material flows along channels (31) of the c…
9	NOVELTY - The utility model belonging to the process equipment structure design and manufacturing field, relating to a method for assembly is fastened by an integral device, comprising a mounting plate, the mounting plate is through set in the through hole, the through hole passes through the step bolt, two sides of the mounting plate is provided with a mounting hole, the mounting hole is provide…
10	NOVELTY - A conduit argon-arc welding handle line quick connection clamp comprises handle (1) having upper handle and lower handle connected by pin shaft (3) equipped with torsion spring (2). Jaw is installed in the notch of the handle. The lower handle is made of sheet metal punched into groove shape to increase intensity and reduce weight. The jaw has upper jaw and lower jaw. Soft connection (4…
11	NOVELTY - Placement of modular fill material-forming co-joined assemblies comprises using aerial conveyance device, pre-assembly of forming fill materials forms, rapid bracing of forms and sequential placement of enclosure forms. USE - For placing modular fill material-forming co-joined assembly, e.g. for placing forming structures used to create hardened structural forms and for aerial transport…
12	NOVELTY - The assembly (100) has first and second tension bolts (110, 120) that are arranged to suspend a first aircraft structure (10) below a second aircraft structure (20). The first and second tension bolts are connected to the first aircraft structure such that an end of each of the tension bolts is accessible from respective outer surfaces of the first aircraft structure. Each of the first …
13	NOVELTY - Mounting lugs (64,66) with aircraft-fixture connection points are adjustably and mechanically coupled to a bracket (62). The fixture-weapon connection points are mechanically coupled to weapon sets via quick-release fasteners (118). The lugs are adjustable relative to the bracket for adjusting orientation of fixture-weapon connection points relative to aircraft-fixture connection points…
14	NOVELTY - The unit (50) has connection parts provided in ends of a first load transmission part. A fastener consists of a bolt (B1) and a nut (N1), which penetrates the connection parts and fastens pylon with the connection parts. Another fastener fastens a blade with the connection parts. A rotation limitation unit controls rotation of the nut of the fastener, and is fixed to a second load trans…
15	NOVELTY - A modular insulation blanket (30) comprises batting blocks (32), and a cover (34) having sealed perimeter edges (35) and modules (33). The cover comprises a distal layer (36) and a proximal layer (38) mated in sealed relationship along a heat-sealed seam (39) with the batting blocks disposed between the layers within the modules which are separated by the heat-sealed seams. USE - The in…
16	NOVELTY - The device has a locking mechanism provided with a trigger, an outer cylinder and an inner cylinder. The inner cylinder is inserted into the outer cylinder and mounted with a fastener. The outer cylinder is connected with the inner cylinder. The trigger is used for pulling the fastener, so that the outer cylinder is connected with the inner cylinder. A cylinder wall of the outer cylinde…
17	NOVELTY - The utility model claims an airborne antenna mounting base for aircraft, comprising an aircraft skin, a first support, a second support, a first aircraft stringer, the second aircraft stringer, a rivet, a first supporting plate, a second supporting plate, a fixing screw, a cable joint. antenna, sealing putty, the first support fixing connection between the first aircraft the stringers t…
18	NOVELTY - A magazine (50) or cassette with supply cartridges that hold rivets is mounted on a base (24). The cartridges include tubes for holding the rivets in end-to-end relationship to each other. A guide rail (30) mounts the base for movement over the surface of the skin of an aircraft. A tool (38,40,42,44,46) is mounted on the base for installing the rivets in the skin of an aircraft along an…
19	NOVELTY - The structure has a composite structural element (5) and a composite panel (4). The outer surface of the composite panel is covered with a conductive layer (3). A boring hole is provided on the composite wall panel. A metal connecting element is provided with a connecting hole corresponding to a drawing hole. An electrically conductive recessed washer (2) and conductive fasteners are pr…
20	NOVELTY - A back shell (200) of the apparatus, holds an electrical connector. A deflection arm (220) having tab (222) that cooperates with several notches in a cam (290) to align electrical connector with receiving connector, is coupled at one end of the back shell and fastener (230) is coupled to other end of the shell. USE - For providing mechanical connection for communication line in rigorous…
21	NOVELTY - The electrical connection system has an electrical connector shell (202) that supports an electrical conductor (204). A modular bracket (206) is affixed to the electrical connector shell and clamped to a structural support (208). USE - For aerospace vehicle such as aircraft, airplane and spacecraft. ADVANTAGE - The need for the mechanical fastener is eliminated hence the assembling time…
22	NOVELTY - The structural assembly comprises a connection element (601) for connecting a leading-edge element (301) and trailing-edge element of an airfoil structure (103) to a torsion-box element (303). A corresponding support is provided, which is configured to be attachable to the connection element and a system element. Multiple system elements are attachable at separate portions of each suppo…
23	NOVELTY - The device has a carrier structure (10) comprising two end zones for being fastened to a support (5) by a main fastener pin (13). The carrier structure performs pivoting movement about the pin, and one of the end zones is provided with a primary hinge for being hinged to a main link. Two connection levers (30) are arranged on sides of the carrier structure. One of the levers includes a …
24	NOVELTY - The method involves connecting a combined liner sleeve (1) with a framework structure (3) through a rivet (2). The combined liner sleeve is provided with a shoulder lining part and a supporting nut. A supporting plate is fixed with the supporting nut. A countersunk head bolt (5) is fixed with a surface structure (4). The surface structure is connected with the combined liner sleeve. The…
25	NOVELTY - The method involves obtaining payload size of a given section in a connecting piece. A lower surface and an upper surface of a mechanical connection structure are connected with two adjacent fastening pieces. The adjacent fastening piece is fixed between multiple strain measuring devices. The strain measuring device is provided in an installation space by a connecting piece. A load of a…
26	NOVELTY - The assembly has a thread section (2) and a polish rod section (3) arranged with a bolt (1) i.e. sunk screw. A riveting nut (5) i.e. sunk nut, is connected to the thread section of the bolt via a thread e.g. metric screw thread. A locking ring (8) is arranged at a gap between the thread section of the bolt and the riveting nut. A wrenching groove is arranged at a sunken end of the rivet…
27	NOVELTY - The article has integrated electronics unit (8, 9, 11) for setting out a rivet case and a leavable rivet arbor for existing blind rivets or blind nuts. An apparatus head (10) is provided with a mechanism for holding a rivet arbor and a pulling device (7) for pulling a rivet arbor. A connection part (5) is provided for performing mechanical attachment of the pulling device to an output o…
28	NOVELTY - Aircraft body and wing of electron beam welding fixture comprises multiple groups of annular collar, a plate, a center shaft and inner supporting disks, each group of annular hoop is composed of many arc-shaped hoop join. The two end faces of the arched hoop are set with grooves, is formed after the connection of two adjacent arched hoop for the wing and to clamping wing plate passes th…
29	NOVELTY - The utility model claims an aircraft wall panel butt joint structure, comprising a wall plate, a side supporting rivet, a connecting rod, a fixing sleeve, an upper rivet, a lower rivet, a side supporting block, a lateral riveting hole, an upper riveting hole; a lower riveting hole and a splicing strip; the splicing strip is fixed on the left and right sides of the wall plate; the upper …
30	NOVELTY - The device has a machine head frame formed with three rotating grooves that are formed with a small end rotating groove and a large end rotating groove. A load cover mounting frame is formed with multiple cavities and equipped with an inner six-corner bolt, a pressure spring and a pressure spring cap. An elastic needle is connected with a contact piece. The pressure spring presses the p…
31	NOVELTY - The method involves coating galvanic corrosion-proof layer on a base contact surface of a switching board (2) and an aircraft body structure (3). A fastener is passed through base joint holes of the switching board. The aircraft body structure is formed with a skin connection hole. The base contact surface of the switching board is fixed on the aircraft body structure. The fastener pass…
32	NOVELTY - An inter-level isolated flight control system when a system device for between the aircraft and the carrier rocket stage separation process, provides a timing mark to the aircraft for the aircraft determines autonomous flight control starting time. The device comprises a separation connector plug, separating connector socket end, rocket, flight control computer, aircraft flight control …
33	(CN207045696-U) NOVELTY - The utility model claims a fairing structure design technology field, specifically claims a slide rail for airplane flap fairing, the fairing is provided with a fairing honeycomb fairing side by bolt is fixed with multiple connection joint; rectifying cover through a connecting joint is fixed on the flap connection joint position of the sliding rail, the inner side of th…
34	NOVELTY - The utility model claims an aircraft skin connection component, comprising a bolt and a nut; the bolt comprises a rod part and a head part, the rod part and head part are integrated; the rod is cylindrical, one end of which is provided with the tail of the inner hexagonal hole, hexagonal hole is conical structure, the outer circle surface of the rod is equipped with threads for matching…
35	NOVELTY - A deformed matching thermal protection connecting structure for control plane and the wing leading edge heat deformed area of the aircraft and fixed connection, comprising a base structure (1), screw thread connecting piece (2), the connection gasket (3); elastic transition unit (4), a base connecting piece (5), ball head connecting bolt (6), the device overcomes the problems of thermal…
36	NOVELTY - The blade (2) has a body made of composite material consisting of fiber-reinforced thermosetting resin. A connecting yoke (21) is attached to a fastener (4) of a rotor disk of a turbine engine. The connecting yoke is provided with a metal reinforcement. A casing is made of composite material consisting of fiber-reinforced thermosetting resin for encasing the metal reinforcement. The met…
37	NOVELTY - The system has a primary education bolt (8) and a mobile stem (10) rigidly attached to a thrust reversing mechanism i.e. reverser door. A drive unit (11) is mechanically connected with a mechanical connection casing (9) of jacks (6, 7) by a bowden shaft (12). Actuation mechanisms (2, 3) are connected with a control unit (1) using electric connections (16, 17). A tertiary bolt (13) is at…
38	NOVELTY - The system includes a mounting plate (110) that is attached to a rear of an aircraft galley insert. A power connector assembly is attached to the mounting plate, and with two compressible spring assemblies that compress as the assembly is mated with a corresponding assembly of the insert bay, where the assembly self-aligns with the corresponding assembly when the insert is installed in …
39	NOVELTY - The utility model claims a multi-rotor aerocraft mechanical arm folding mechanism and rotary-wing aircraft, comprising a machine body and a machine arm. one end of the machine arm is connected with the machine body by a rotating shaft; one end of the machine arm and the machine body is provided with a fastener, the body connected with the arm part is provided with a fastener matched wit…
40	NOVELTY - The connector (11) has including a body section (13) for forming a connection to an article formed of composite material. A mechanical fastening section (15) mates the connector to a complimentary mechanical fastener. The body section is connected to the mechanical fastening section, and includes a graduated stiffness, where the stiffness of the body section is greatest at the connectio…
41	NOVELTY - The structure has an arm (1) whose one end connected to a fuselage (3) is a Y-shaped structure (101). The one end of the arm connected to a blade (2) is provided with a motor compartment (102). The Y-shaped structure is connected to the fuselage by a metal fastener. The motor compartment has a built-in motor and a reduction gear. The reduction gear is provided with a blade mounting shaf…
42	NOVELTY - The pad has an interface system including an interface plate shaped to fill a gap between two differently-shaped surfaces. A pad main body is provided at locations of fasteners to form a joint. The interface plate is made of lightweight material i.e. aluminum. The pad main body is formed from harder wear resistant material. A stem portion extends into and lines a fastener hole, and a pe…
43	NOVELTY - The aircraft has a fuselage tail boom extending longitudinally along a longitudinal axis. A tail cone is extending longitudinally along the longitudinal axis. An interface frame includes a connecting sleeve comprising a connecting sleeve inner surface, which delimits an interior of the connecting sleeve. The connecting sleeve and the fuselage tail boom are directly attached by a boom me…
44	NOVELTY - The conversion mechanical structure has an external spline shaft (1) which is connected to a spline port of a connecting machine. A quick release plate (2) is mounted in a casing mounting opening. The quick release plate and an adapter sleeve universal output assembly (6) are connected by a bolt (3). The adapter sleeve universal output assembly is connected to the external spline shaft …
45	NOVELTY - The structure has an aircraft panel (1) comprising a bore with a shank and an upper countersinking part (8). The aircraft panel is fixed to a structural aircraft element (3) e.g. spar, by using metal fixing elements (4) e.g. rivets. A metallization layer is arranged on the upper countersinking part of the bore. The metallization layer extends in an adjacent area of a metal mesh or foil …
46	NOVELTY - The device has strain gauges (18, 20) that are in mechanical connection with a bolt (16). The strain gauges are used to measure the expansion and contraction of the bolt. The expansion and contraction of the bolt is caused by transverse load. The strain gauges are arranged in a housing of a sensor, which extends into a hollow space of the bolt. The sensor has a carrier that extends alon…
47	NOVELTY - An insulation package (2) has a wrapping foil (6) enveloping a core layer (4) of insulation material at least in some regions. The foil has openings (16) for feeding-through a holder (18). Fasteners (14) are arranged on the wrapping foil and in the region of the openings so as to establish a mechanical connection with the holder. The connected ends (8,10) of the foil lie flush, with one…
48	NOVELTY - The fastener can be a temporary or permanent fastener and is designed for use with an automatic self-loading rivet gun. The rivet has a shank (20) with a head (22) at one end and a stem (26) at the other. The stem has a reduced diameter to simplify rivet installation into blind holes. A pulling portion (24) is configured to pull the stem through the shank on fastener setting into place.…
49	NOVELTY - The assembly (100) has a drive element (20) adapted for engagement by an installation/driving tool, where the drive element comprises a body (21). The body of the drive element is joined to a bolt unit (15) or to a nut unit by an interposed interlayer structure (5). The interposed interlayer structure is adapted to fracture in torsional shear and/or tensile stress in response to relativ…
50	NOVELTY - The module (10) has an electric distribution case (24) separated from a battery (12) i.e. lithium-ion-type battery, which comprises a primary line, a secondary line and an electrical supply bar. A commutation element is fixed between the primary and secondary lines. An electric distribution line supports a circuit breaker (30). A connection rod (32) is placed on the secondary line for a…
51	NOVELTY - The connection device has an input shaft (40) having splines (54,56), a locking member (46) having a locking feature and supported relative to the input shaft, a stop provide between the input shaft and locking member to provide a secured position in which the splines and locking feature are peripherally misaligned with each other, and a fastener, such as a bolt with a washer, which int…
52	NOVELTY - This utility new type claims a fastening assembly for airplane, connecting bolt, nut, relating to the technical field of fastener. the aircraft for a fastening assembly comprising a connecting bolt (1), nut (3), the connecting bolt (1) are made of glass fibre reinforced nylon and the material of nut (3). According to the weight parts, the content of said glass fibre reinforced glass fib…
53	NOVELTY - Concentric through-holes are formed on multiple layers of the metal plate, and rivet is passed through the concentric through-holes. The nail head of the rivet is pressed along the axial direction using ultrasonic vibration so as to fix the rivet to the metal plate. USE - Ultrasonic vibration auxiliary riveting method for aircraft manufacture. ADVANTAGE - The method reduces the rivet de…
54	NOVELTY - The model has a rear military airplane body structure provided with an upper coating plate (202), a lower coating plate (203), an upper skin port cover (204), a side connection plate (205), a front connection plate (206), a mounting plate (207) and a gasket (208). A leading edge structure is connected with the rear military airplane body structure. An integral machine plate is formed wi…
55	NOVELTY - The device (1) has a fastener (7) intended to be placed on a support structure (3). A fixing unit (8) is intended to be attached with a traction system (10). An end of a connection rod (9) is connected to the fastener while another end of the rod is connected to the fixing unit. A ball joint end (11) is mounted in an opening (12) of the fastener according to a single rotation axis (X). …
56	NOVELTY - The utility model claims a universal aft fairing, belonging to the technical field of aircraft, this utility model claims a universal aft fairing includes a skin, reinforcing frame, inner skin, and connecting frame, reinforcing outer wall skin riveting, the frame and the inner wall of the outer wall skin and the inner wall of the reinforcing frame riveting, connecting the edge of the fr…
57	NOVELTY - The utility model claims an aircraft is for mounting blade arm shaft structure, comprising a shaft arm, one end of said shaft arm fixed on the aircraft main body through the bolt, and the other end shaft arm is inserted in joint part of one side to the motor mounting part and fixed by rivet, welding the motor mounting side surface of the connection part; the motor is installed on direct…
58	NOVELTY - The device has a setting device arranged at a robot arm of a robot and comprising a supply unit for connecting with a stockpile at a rivet. A feeding unit (10) and a setting unit (11) are provided for the rivet, where the supply unit is fixedly attached to the robot. The supply unit has supply hoses with a common connection for a supply hose (14) of the feeding unit. A brake plate and g…
59	NOVELTY - The utility model claims a large-small afternoon aircraft chassis structure, comprising an aircraft main body, below the aircraft main body mounted on the chassis main body, and chassis body fixed connection by the hydraulic telescopic rod and the bearing bottom bracket. the aircraft main body is equipped with a first hydraulic cylinder and a second hydraulic cylinder, one end of the fi…
60	NOVELTY - The joint has a rivet part (20) with a riveted bolt (18) and a fastening bolt (10) having a rivet passage opening (16) for the riveted bolt, where the joint is made of plastic. A sliding layer (22) is arranged at a side of the fastening bolt opposite to the rivet part. The riveted bolt is made of a thermoplastic synthetic material, where the sliding layer is heat-resistant in a temperat…
61	NOVELTY - The utility model claims an airplane cloud-shaped lock assembly tool assembly, belonging to the technical field of processing of airplane product assembly. it comprises a hollow rivet seat, a connection box for lock bolt seat, expanding riveting rivet and upsetting flat card. one side of flat hollow rivet head placed in the hollow rivet seat, one side of the hollow rivet with cone outsi…
62	NOVELTY - Invention relates to fastening products, excluding spontaneous unscrewing nut, and can be applied to mechanisms, subjected to vibration and impact loads, and thermal action. Invention is intended for use in power and power machines, and installations of aircraft. Stopped threaded connection, which includes bolt with threaded rod and nut. Nut has layer of composite material at end surfac…
63	NOVELTY - The piece has a bolt rod main body whose end is connected with a threaded rod section (4) that is connected with an external thread section (3). A bolt D-type head (2) is provided with an undercut groove (5) and the external thread section. The threaded rod section is formed with an outer screw thread undercut groove (6). An outer end of the threaded rod section is formed with a screw t…
64	NOVELTY - The device has a tenon connecting frame (2) connected with a tenon groove connection frame (1) that is connected with an airplane body. The airplane body is connected with the tenon connecting frame. A center part of the tenon connecting frame is integrally matched with a rabbet (10). An upper groove is formed in the tenon connecting frame. The tenon connecting frame is arranged in a ce…
65	NOVELTY - The method involves coupling a shielding (15) on a casing (20) by a tangential connection between points of a screw (82) and a rivet (92), where the points of the screw and the rivet are sufficiently spaced apart in accordance with a curvature of the shielding and the casing so as to realize flexible coupling between the shielding and the casing to provide a vibratory positioning and a …
66	NOVELTY - An inlet nose cowl (200) comprises an exterior surface (305) exposed to external airflow during flight, an interior surface (310), and a locally thickened fastening portion (505) between the exterior and interior surfaces, wherein a thickness of the aircraft engine housing component between the exterior surface and the interior surface is greater at the fastening portion than at an area…
67	NOVELTY - The device has two mounting disks connected with each other by using a disk connecting rod. The mounting disks are fixed on left and right sides of a cam. A feeding mechanism is fixed on a left side of a cam dividing machine for transporting a workpiece to a left side mounting disk. A riveting mechanism is fixed on the dividing machine for riveting the workpiece in a right side mounting…
68	NOVELTY - The system has a fastener having a head (14) at one end and a threaded portion at the opposite end. The threaded portion extends through the structural support of the aircraft and a side of the fuel tank (52) to be located inside the fuel tank. A protective cap (30) has a threaded cavity formed within which to receive and at which to be connected to the threaded portion of fastener when…
69	NOVELTY - The structure has threaded fasteners formed with a first safety hole (1012). A first threaded fixing element is formed with a second safety hole. A fuse (104) passes through the second safety hole along tightening direction of a second threaded fixing element, and pass through a third safety hole (1011) along tightening direction of the first threaded fixing element. The first threaded …
70	NOVELTY - The flow sensor and fastener assembly (101) has a sensor housing (4) to receive a flow-based sensor (2), and having a connection channel (20) for transmitting sensing signals from the fitted flow-based sensor; and a fastener element (6), which has a head (22) and a shank (24) having an externally threaded part. The fastener element has a bore (28) extending through the whole length of t…
71	NOVELTY - The mast has a primary structure comprising a box (8a) and a rear sub-structure (8b) that is fixed on the box. The box comprises two opposite side panels (40), where a rear end of each side panel comprises a connection portion (66). A connection opening (68) passes through the connection portion for receiving a connection pin (74) of a lateral front aerofoil fastener. A rear end (50a) o…
72	NOVELTY - This utility new type claims a electric control box and main body between connection structure of electric control box bottom plate (1) and the PCB board (2) between the aircraft frame, main body (4) is fixed with a fixing plate (5), a fixing plate (5) and the electric control box bottom plate (1) between the male and female fastener; the fixing plate (5) and the electric control box bo…
73	NOVELTY - The stay has a primary body providing a primary load path, and a separate secondary body providing secondary load path. The secondary body is attached to the primary body by a mechanical connection, where the mechanical connection is configured such that forces causing a structural compromization of primary body are prevented from being transferred to secondary body in a manner that pre…
74	NOVELTY - The utility model relates to aircraft refueling device technology field, specifically relates to a combined oil tank system, comprising multiple oil tank units, all oil tank units are used for arranging combined connection; the upper part of each oil tank unit is provided with at least two oil outlets; the lower part is provided with an oil discharging hole; the two oil tank units corre…
75	NOVELTY - The rigid electrically conductive bar (80) comprises a body (80a) of elongated electrically conductive material with a polygonal section is greater. An electrical insulation sheath (80b) surrounds the body. The longitudinal ends (84a) of the body is covered by the sheath. A through orifice is mounted a bolt (88) for fixing an electrical connection. The body is twisted so that one of its…
76	NOVELTY - The cargo container (10) has walls (13a-13c) and bottom designed with double walls. Walls and bottom have internal structure or scaffold and cavities. High pressure relative to environment is produced within voids, in relation to medium formed as core layer and further coatings. The walls are connected at an angle, where the physically disconnected walls are connected with open Stabiliz…
77	NOVELTY - The method involves establishing a finite element model of a multi-bolt connection structure. A bolt position is simulated by a bushing unit that simulates bolt fastener. A bolt load-displacement curve is obtained. A bolt rigidity and a strength parameter bushing unit are determined according to the bolt load-displacement curve, the bolt rigidity and the strength parameter bushing unit.…
78	NOVELTY - The unit (1) has a carbon fiber reinforced plastic component (2) and a metallic component (3), which are connected together by a connection section. The connection section is manufactured from an electrically non-conductive material, and is provided with a sleeve (10) made from the electrically non-conductive material. The component (2) is a sheeting, and is fastened to the component (3…
79	NOVELTY - The structure has a pushing force bearing cylinder (2) connected with a mounting flange (3) through a bolt. An assembly forms a pushing module. A pushing tank (1) is connected with a mounting flange that is installed on a side wall of the pushing force bearing cylinder. A propulsion module carrier is connected with a pushing force bearing cylinder and the mounting flange for forming a h…
80	NOVELTY - The utility model claims a multi-axis aircraft arm folding metal frame, comprising a safety lock, a connecting frame, a threaded hole, arm coupling device, locking screw bolt, locking plate, arm housing, a machine arm rod, a through hole, a ball and a spring; said safety lock lower end provided with a connecting frame, the connecting frame is installed with a mechanical arm connecting d…
81	NOVELTY - Proposed fan unit is designed for use in aircraft and rockets and in temperature control systems. Fan unit has housing consisting of two parts. Each part is made integral with pylons projecting at one end face in direction of axial of fan unit. Electric motors are pointed to each other by shafts. Parts of housing at end faces opposite to their pylons are connected with opposite end face…
82	NOVELTY - The system has a receptacle for receiving fastening elements, which differ from each other with respect to shape and/or size and/or material. The fastening elements with which the receptacle is charged are coordinated with components, which are to be connected. Number of fastening elements to be received by the receptacle corresponds to number of connection sites on the components. A ho…
83	NOVELTY - The plug (200) is sized and configured to mate with several electrodes (105, 109) that are placed within an interior space (180) of a closed structure (102) e.g. aircraft fuselage assembly and forms an electrical connection with the electrodes by insertion through a hole (160) in the closed structure that is configured to retain a fastener e.g. bolt. The electrodes are coupled to a sens…
84	NOVELTY - The utility model claims a composite material tensile strength testing device for aircraft glass, which is used for testing the strength of the test piece made of composite material for aircraft glass, wherein the aircraft glass composite material tensile strength testing device comprises: a clamping mechanism for clamping and stretching the test piece when testing the test piece; and a…
85	NOVELTY - The device has a first belt (3) fixed in a first straight groove (1), a first bending clamping groove (2), a second straight groove (4), a second bending clamping groove and a V-shaped groove. A second belt (5) is fixed with the V-shaped groove. A sleeve (8) is sleeved on a rotary bolt (7). A gasket (9) is fixed on the rotary bolt and a self-locking nut (10). The rotary bolt, the sleeve…
86	NOVELTY - The utility model claims a battery fixing device for aircraft and aircraft, belonging to the field of mechanical technology. the aircraft battery fixing device is set on a battery mounting area of the fuselage, aircraft battery fixing device comprises a battery mounting area two is set on side of the clamping part and a baffle, wherein, the clamping part is matched and connected with th…
87	NOVELTY - The battery pack has a transparent body (22) with two tubular sections each adapted to hold several rechargeable batteries, and with tight fitting upper (42) and lower (40) end caps. The end caps make electrical contact with the terminals of the upper and lower batteries by using threaded fasteners (82) to press the end caps onto the battery terminals. The fasteners extend, one on each …
88	NOVELTY - The utility model relates to the technical field of mechanical lock, specifically claims a mechanical balance weight aircraft service guarantee for lifting platform pedal lock, comprising a pedal, a guide locating seat, pedestal, the guide locating seat in the lock tongue; the pedal is connected with the base through a pin shaft, the end of the lock tongue connected with the lock tongue…
89	NOVELTY - Electronic torque spanner comprises a rod having one side is connected to a head part (100). A torque sensor (400) is configured to measure a torque acting on a ratchet. A body part (500) is provided on the other side of the rod and including an input part, a display part, and a control part. A recognition part (610) is configured to recognize the rod or an extension connected to the he…
90	NOVELTY - One sets the bolt slidably into the opening of the connectable details, places the bolt head along with the connectable details on the support, and mounts the punch on the bolt tip so that the punch working part touches the connectable details surface, selects the punch working part diameter, which is equal to the bolt head diameter. The radial interference is created by dint of the pla…
91	NOVELTY - The cable mounting device has a cable tie mount (110) provided with a cylindrical spacer (120). The spacer has a hollow cavity extended in between a base end (128) and a top end (124). A notch (130) is provided in one side of the spacer to expose the cavity. A cable fastener is integrally formed with the spacer. An expandable plug (146) is provided on the base end of the spacer. A head …
92	NOVELTY - The assembly has an attachment pylon (4) for an aircraft (200) engine, and an engine attachment that is mounted on the attachment pylon to provide a joining between the engine and the pylon. The latter comprises a primary structure forming a box section equipped with internal transverse stiffening ribs. The engine attachment comprises a housing located outside the box section, and shack…
93	NOVELTY - The method involves applying a mechanical pressing force and mechanical excitation to cause a movement of a fastener (1) in a distal direction in a manner that a protrusion (9) penetrates a proximal surface (4) of a substrate (2) and to liquefy thermoplastic material to the fastener and the substrate until a flow portion of the thermoplastic material is flowable and penetrates into stru…
94	NOVELTY - The testing method involves providing an ultrasonic equipment, and connecting an ultrasonic generator and ultrasonic receiver. An ultrasonic signal is generated, and the signal transmitted through the media is received. The signal from the ultrasonic receiver is analyzed, and the providing, connecting, generating, and analyzing steps are repeated until all individual bolted or riveted j…
95	NOVELTY - The fuel tank installation has a fuel tank wall (1) which is formed with a hole, and a fuel pump assembly which is fitted into the hole in the fuel tank wall with an inner part (5) of the fuel pump assembly protruding from an inner side of the hole, and an outer part of the fuel pump assembly protruding from the outer side of the hole. A metal cage (30) surrounds the outer part of the f…
96	NOVELTY - The cartridge (100) has a sidewall (118) extending from an end wall (121) and terminating at a distal end adjacent to an opening (124). A chamber is in fluid communication with a passageway when the cartridge is coupled to a manifold. An oxygen mask assembly (103) arranged inside the cartridge has a hose coupled to an outlet. A pressure caused by flow of a breathing gas into the chamber…
97	NOVELTY - The tool has a rivet rod body whose size is matched with a standard rivet. The rivet rod body is equipped with a spring. The rivet rod body is provided with a rivet head. An end of a steel needle is passed through the rivet head and extended out of the rivet head. Another end of the steel needle is connected with the spring installed in a hollow rivet rod body. The spring supports the s…
98	NOVELTY - The utility model claims an aircraft fuselage connected to a device, comprising a tenon and a tenon groove connecting frame connected with frame integrally to form rabbet on the rabbet at the centre of the connecting frame, the mortise connected with frame central position integrally to form a mortise and tenon and mortise are connected fixedly by a bolt to realize the rigid connection …
99	NOVELTY - The assembly includes first and second rotational joints formed at the ends of a central cage (114) and individually having pairs of yoke uprights (402,404,502,504). A yoke axle is set between each pair of yoke uprights, and is set orthogonal to a hinge axle. The yoke axles are coupled at right angles to corresponding controllable devices. The first rotational joint is rotatable in a si…
100	NOVELTY - The utility model claims a method for safe landing of the aircraft landing gear, comprising a connecting shaft, a supporting frame and a supporting shaft, one end of the connecting shaft is fixedly connected with the first fixing piece; the connecting shaft and the connection of the first fixing element is provided with a first locking element and the first fastener, the first locking p…
101	NOVELTY - The utility model relates to a balance weight component technical field, specifically claims a mechanical balance weight aircraft service guarantee counterweight bottom board for lifting platform, comprising a base, several balance weight blocks, multiple top plates, the base, a balance weight block, a top plate through a locating shaft, a locating plate, a fastening screw connection; t…
102	NOVELTY - The method involves providing thermoplastic parts (1) that having surfaces to be joined. A graphene layer (2) is located between the thermoplastic parts adjacent to the surfaces to be joined. The graphene layer is heated such that the graphene layer melts the thermoplastic resin of the adjacent surfaces of the thermoplastic parts that are joined. The graphene layer comprises a continuou…
103	NOVELTY - The method involves removing material from components (2, 4) or applying material to the components in a region of an overlap joint. One or more projections (14) is formed by producing the overlap joint, and adhesive is applied to one or more of the components in the region of the overlap joint, where the components are overlapped. The components are pressed together in the region of th…
104	NOVELTY - The utility model relates to the technical field of connection and protection of aircraft wiring harness, a hard pipeline protection structure for aircraft wiring harness, comprising three stainless steel seamless bent pipe; three switching accessories and a deconcentrator; the deconcentrator has three wire outlets; one end of the switching accessory is in threaded connection with the w…
105	NOVELTY - The utility model belongs to the technical field of mechanical structure design, relating to a reverse conical hinge structure, suitable for connection of aircraft rudder surface suspension joint. the reverse conical hinge structure comprises a double-conical surface bolt, a conical gasket, a joint, a nut; the joint is a double-lug joint; the joint is provided with two lug holes; one is…
106	NOVELTY - The device has connection elements (46) e.g. bolts or rivets, housed in passage holes (38, 44) formed in cylindrical parts to be connected, respectively. Each element comprises a rod (48) having ends provided with supports (50, 52) for holding the parts in a plated manner. Each hole includes a reduced section adjusted to a section of the rod near the corresponding support, and another s…
107	NOVELTY - The swept-wing powered-lift aircraft (302) has a wing comprising an inboard portion and an outboard portion. The inboard portion comprises a rearward-swept leading edge and a wing flap positioned within an exhaust flow of an aircraft engine. The outboard portion comprises the rearward-swept leading edge and a rearward-swept trailing edge, and is configured such that center of lift of sw…
108	NOVELTY - An aircraft wing windward this utility model claims airplane technical field of friction stir welding reinforcing plate and friction stir welding device of stiffening beam, comprising a supporting seat, a supporting seat of the top left and right sides are connected with a bearing seat by a bolt; and the bearing seat is connected with a locating die shaft through a bearing, the locating…
109	NOVELTY - The creating system comprises a fastener strap (102) that has a strap section set with a first stiffening rib section (206), and second stiffening rib section. The first component has first stiffening rib section channel positioned along the first strap section channel. The second component has the second stiffening rib section channel positioned along the second strap section channel. …
110	NOVELTY - The clamp (10) has a clamp body (1) including a first vise jaw portion (3) with a first gripping surface (5) and a second vise jaw portion (2) with a second gripping surface (4). The first gripping surface and the second gripping surface are oriented parallel to each other and offset in height by predetermined clamping distance (d). The clamp body is provided with a bolting portion (9) …
111	NOVELTY - Welded portion ( 3) is formed on predetermined location of a workpiece (2) using a friction welding tool (1). Then the welded portion is punched with rivet holes (5) at preset location using tool such as drill, end mill and a punch. USE - For preparing rivet hole or bolt hole in pure aluminum, non-heat treatable aluminum alloy, pure magnesium, magnesium alloy made work pieces used in mo…
112	NOVELTY - Optimization of the energy management configuration of propellers, aircraft wings, helicopters and drones, comprises optimized management of coupled hydraulic and thermal motors, quantum optimization of regulation by the presence of graphene or graphene oxide placed on or near the thermal engine and hydraulic motors and pumps, electric cables, fuel supply hose, graphene or graphene oxid…
113	NOVELTY - The utility model claims an LED lamp capable of quickly assembling, referring to an aircraft passenger cabin in the LED illuminating lamp structure technology field. comprising a lamp bracket, a lamp plate, a control plate, a shell and a bottom cover, the lamp plate is adhered above the said lamp, said shell is clamped under the lamp bracket, the bottom cover is riveted at the bottom of…
114	NOVELTY - The utility model belongs to the field of airplane operating system anti-dropping, claims an anti-dropping device of operating system fastener, comprising a symmetrical left protective plate (1), a left supporting body (3) and a right protective plate (2), a right supporting body (4) part; one surface of the left protective plate (1) is fixedly connected with the left supporting body (3…
115	NOVELTY - The component (2) has a fuselage section connection area (10) connected to an associated fuselage section (5) having a thermal expansion coefficient that is aligned with the fuselage section. An inner connection area (11) is connected to an associated installation element having a thermal expansion coefficient that is aligned with the installation element. A separating area (12) is form…
116	NOVELTY - Invention relates to bolted connections of parts made of materials with different thermal expansion coefficients, and can be used in various branches of technology, including the designs of high-speed aircraft. Fastening connection of parts from materials with different thermal expansion coefficients, including the first part, second part and fasteners, at that, one of the holes for the…
117	NOVELTY - The fairing (2) has first piece for forming a fixed part of the fairing. Two sections are welded together to form a detachable part that is defined by second piece of the fairing. A welding fixture is configured depending on shape and size of an object to be prevented from heat effect or burning. The first piece is attached to an aircraft structure by using rivets. The detachable part i…
118	NOVELTY - The assembly includes a connector mount (101), for receiving the first array of electrical connectors (11), and connector locking element (31) for retaining the connector mount to lock the first array of electrical connectors in engagement with the second array of electrical connectors (13). The connector locking element has a drive mechanism (35) to drive the connector mount and the fi…
119	NOVELTY - The utility model claims an engine bracket connected with the wing structure, especially relates to a connecting structure for carrying a sealing bolt. the structure comprises a bearing sealing bolt (1), engine frame (2) and a cap (3), the engine frame (2) through bearing sealing bolt (1) is fixed on the wing bearing bolt head of the sealing bolt (1) is coated with rubber cap (3); where…
120	NOVELTY - The PMA stator assembly (30) has a PMA stator winding assembly (32). A first PMA quick connector (34) is electrically connected to the PMA stator winding assembly. A PMA mounting structure (36) is coupled to the first PMA quick connector to the PMA stator winding assembly and defines an alignment aperture (38) for removably attaching the PMA stator assembly to ATS housing. The first PMA…
121	NOVELTY - The device has an expansion sensor (20) that is designed to detect an instantaneous parameter of a mechanical connection. The momentary tightening force of the mechanical connection is determined through the parameter. A temperature sensor (24) is arranged to determine the temperature of connecting device. A transmitter unit (28) is arranged to wirelessly transmit temperature-based temp…
122	NOVELTY - The utility model claims an airplane with single-side connecting ring groove bolt, comprising a screw rod (1), a sleeve (2), a screw rod (3), wherein one end of the nail rod (3) is processed into annular inclined surface, wherein the screw rod (1) installed on the nail rod (3) and the sleeve (2), the tail end of the screw rod (1) through screw thread connected with the sleeve (2), sleev…
123	NOVELTY - The utility model claims an aircraft fastener head fillet rolling device, comprising a soleplate, an upper side of the bottom plate is provided with a fixed connection of the connection plate, the upper side of the connection plate is provided with first connection block and the second connection block; the first connecting block located on the left side of the second connecting block, …
124	NOVELTY - The device has a base body (10) formed with two recesses (14, 16), where the first recess has smaller diameter and/or a smaller cross-section area than that of the second recess and is designed as a blind hole (18) or through-hole. An expansion sensor is arranged to detect a momentary parameter of a mechanical connection. A current state of the mechanical connection is assignable by the…
125	NOVELTY - The unit (100) has first portion (102) including first base (106) and first locking unit (114) extending from a surface of the first base. Second portion (104) is connected to the first portion, and includes second base (120) and second locking unit (122). The second locking unit is in the first position when the first and second portions are separated and biased toward the second posit…
126	NOVELTY - The connection has a conical bolt (8) accommodated in a conical sleeve, and a fastening nut, where the sleeve has a longitudinal slot and is evenly straddled in a radial direction by using the fastening nut. The bolt and/or the sleeve has a Teflon (RTM: Not defined) contained coating (13), where the coating has a thickness of 0.15 millimeter. A conical sleeve wedge surface has a linear …
127	NOVELTY - The equipment has a connecting pin (16) that is arranged at the bottom of a ruler support (8). The universal clamp, the support arm joint, the joint locking device, the support arm joint, and the universal joint jointly constitute a universal adjustment mechanism. The connecting pin is configured to connect the rule disc support and the universal joint. The universal clamp, the support …
128	NOVELTY - The gear system has a carrier including a first axial face and multiple gears located in the carrier. An opening in the first axial face of the carrier is partially aligned with gears. A housing (90) includes a central cavity attached to the first axial face of the carrier. The housing includes an energy dissipating element (112). The energy dissipating element partially extends into th…
129	NOVELTY - The device has sensor units (22-29) to detect the bumping of seat component of a passenger seat at an obstacle. Sensor units are formed by foil sensors, which are arranged on flat substrates (32, 34, 36, 38). The substrates are detachably fixed on the seat component by Velcro hook and loop fasteners. The sensor units are membrane switches, which switch an electrical connection with the …
130	NOVELTY - The probe (25) has a body (10) provided with a right circular cylinder made of a plastic/ceramic material, and a concave dimple recessed into the body. The dimple has an axisymmetric inner surface that closely conforms to the shape of a head (20) of a raised head fastener i.e. raised head rivet. A magnetic test coil (14) and a set of electrical leads are embedded inside the body for sup…
131	NOVELTY - The assembly has first and second components including components of aircraft such as wing component, wiring harness, hinge rib, actuator. A first connection element (102) is interlinked with a second connection element (104). Each of the first and second connection elements is attached to each of the first and second components. Each of the connection elements is a single-piece element…
132	NOVELTY - The device (11) has a suspension point transmitting forces to a holding structure (30) in a direction. The suspension point is formed by a rotatable sliding block (22) and a groove (28). The groove comprises open ends (34) leading into a circular recess (32). The sliding block comprises a transverse dimension (w) smaller than or equal to a transverse dimension (W) of the groove. A longi…
133	NOVELTY - A cockpit door comprises a reinforcement member fixed to door interior. The reinforcement member comprises a body (110) formed by laminating layers of aromatic polyamide fiber sheets with thermoplastic adhesive and integrating the fiber sheets by hot pressing, and a mounting portion (150, 160) formed to a rim portion of the body. The mounting portion is bent by 90 degrees and fixed to t…
134	NOVELTY - The lifter (10) has a lifting key (14) connected to a main body portion (12) for releasable connection to a key-receiving aperture (26) of a manhole/manlid cover to be lifted. A fulcrum (36) engages a surface adjacent to peripheral edge of the cover. A cam-based mechanical lift-assist device (16) causes the main body portion to rotate about the fulcrum to prise the lifter away from the …
135	NOVELTY - The method involves segmenting the long raft (3) on both sides of the rib (2). The composite skin (1) and the segmented T composite material long raft are separately cured at a high temperature. The rib and the cured composite skin are co-bonded at high temperature to form a composite skin and rib joint. The solidified segmented T composite material long raft and the composite skin and …
136	NOVELTY - The rotor has two disks (10a, 10b) mounted on a shaft (12) to ensure maintenance of same set of blades (2), which are rotatable around a rotation axis. One disk is movably mounted on the shaft to generate an angular variation with another disk. One of the disks is formed to receive a fastener of a blade (11) such that the connection is formed between the disk and a rotation unit rotatin…
137	NOVELTY - The utility model relates to an aircraft component structure design, especially claims a hot structure with thermal protection function. A heat-insulation structure with protection function comprises outer panel, inner side reinforcing plate is fixedly adhered to the outer panel at the side surface; multiple heat insulation layer is fixed set on inner side reinforcing plate opposite to …
138	NOVELTY - The utility model claims a hanging truss structure for aircraft engine, truss structure connected by multiple rods (5) according to a predetermined form and forming, one end of the truss structure is set with lug (1), connect with the airplane wing (3) through the lug (1); the other end of truss structure connected with the engine (2), the truss structure (4) several rods (5) in connect…
139	NOVELTY - The mechanism has a first flap (B) connected to a first hinge (5) and a second flap (C). A second hinge (3), the second flap and a third flap (D) are connected with each other. A PVC film is coated with an upper surface of the first hinge and a lower surface of the second hinge. A first magnet (6) is connected with the first flap that is formed with a magnet locating hole. An electromag…
140	NOVELTY - A connecting structure (100) comprises a plastic composite plate (1), a metal plate (2) comprising metal, and a self-piercing rivet (10) for piercing the plastic composite plate onto the metal plate and subjected to plastic deformation. The plastic composite plate comprises a self-repairing capsule comprising a self-repairing agent in a base material of a plastic resin and a catalyst po…
141	NOVELTY - The receptacle (1) has an insert (3) provided with cruciform openings (5), which receive different fastening elements (50), where the insert is introduced between a base element (2) and a frame-like cover element (4). The number of fastening elements received by the receptacle corresponds to the number of connection sites on components. The number of openings in the insert corresponds t…
142	NOVELTY - The drill attachment (1) has a locking unit (7) and a mechanical feed mechanism (4) to guide the drilling tool. The locking unit includes a locking bush in working connection with an attachment shell fitted to the drill (2). The feed mechanism has am operating handle (5) and a setting device (6) enabling it to feed the drill. USE - To support feed of power drill, e.g. in making multiple…
143	NOVELTY - The bi-metallic bearing assembly (200) has a sleeve (210) that is formed of a first metal, and provided with an opening (212). An insert (220) is formed of a different second metal, and received in the sleeve opening. A face plate (250) is located at a first end of the sleeve. The face plate is a separate component from the insert. The face plate is formed of the second metal that forms…
144	NOVELTY - One of skin antenna integrated structure, relating to aircraft structure design area, used for fixed mounting of the plane antenna, comprising antenna unit (1) and inner side is set with wiring column mounting hole, connection column (4) on install wiring column mounting hole in, one end connected with antenna, the other end connected with electric device, the antenna element (1) by scr…
145	NOVELTY - A surface seal (1) is arranged in the region of joining surfaces (7,11) of components (8,10) and formed with a strip-shaped pressure-resistant plastic film (2) that is provided with a pressure-sensitive adhesive layer (3,4) on both sides. Thin-layered protective films are respectively provided on both sides of pressure-sensitive adhesive layers. The surface seal has constant layer thick…
146	NOVELTY - The invention belongs to mechanical processing field, especially relates to a lifting loading module with limit protection, comprising a loading base main body, loading base body bottom connected with T-shaped groove guide rail, upper end of loading seat main body connecting with one side of the turbine screw rod elevating mechanism, a turbine screw lifting mechanism through the sleeve …
147	NOVELTY - The working device comprises an electric motor (114) for driving the working machine, and an image acquisition unit (132) for converting captured the image information to a computer-readable image data. The working device further comprises an arrangement (133) for mechanical or electrical connection of the image acquisition unit. USE - Working device such as hand wrench or stationary th…
148	NOVELTY - A plenum (16) is defined by a manifold (18) disposed in connection with a divider plate (20). The manifold is also located opposite a shielding plate (22) formed with apertures (24). In use, working fluid is circulated throughout the plenum and shielding plate and into the turbine through the apertures to achieve active clearance control between turbine components. An integrated manifol…
149	NOVELTY - Coating materials comprising (A) organosilicon compounds with hydrolysable groups, (B) organosilicon compounds with hydrolysable groups and non-hydrolysable groups containing crosslinkable epoxide, (meth)acryloxy or isocyanate functions, (C) crosslinkers, optionally (D) hydrolysable organo-zirconium, -titanium or -aluminum compounds, (E) hydrolysis catalysts, (F) crosslinkable epoxy pre…
150	NOVELTY - Manufacturing three-dimensional solid structure using linear friction welding, comprises (i) preparing aircraft segment to be manufactured and characteristic parameter of the aircraft segment, preparing bearing member of the aircraft segment, and preparing material of the bearing member according to the characteristic parameter, (ii) designing three-dimensional structure of the aircraft…
151	NOVELTY - The utility model belongs to the technical field of aviation fittings, specifically relates to a maintainable thin skin titanium alloy fastener assembly, the purpose is to solve the problem that the nut bolt is difficult to install in the existing technology, the bolt and the nut thread are occlusive, the utility model comprises a bolt, a nut and a bracket, the nut is screwed with the b…
152	NOVELTY - The method involves pushing an inner pipe into an outer pipe through drillings, slots and inlets such that components of an aircraft are interconnected using a putting construction e.g. screws, rivets, bolt and clamp. The inner pipe is amplified with the outer pipe within a connection area, which corresponds to a maximum load area. The outer pipe is amplified by the inner pipe when the …
153	NOVELTY - The contactor, typically 3-phase, is housed in an insulating case (16) carrying control circuit terminations (33) on top. Each incoming and outgoing contactor terminal extends through the casing's bottom edge in the form of a robust lug (18) with a vertical clearance hole (34) for the shank of a holding-down screw (40) that also passes (44) through the busbar or circuit conductor bar (2…
154	NOVELTY - The device (100) has a metallic shaft (121) for connecting a handle (101) and a shaped scraping blade (131), where a blade scraping surface cleans surfaces on a grill and includes portions of two grates at time. The shaped scraping blade is securely fastened to the metallic shaft by a machine screw (181) or a rivet. A rod is securely fitted into the handle. The handle includes a knurled…
155	NOVELTY - An aero-engine rotor blade wheel nut assembling tool mechanism, referring to a fixture mechanism, a manual assembling is difficult because the narrow working space to solve the problem that the existing aircraft engine vane wheel nut assembling and low working efficiency. and a nut pre-tightening moment cannot precisely control the problem of in the specified range, comprising a mechani…
156	NOVELTY - The fuselage has a structural wall covered by a set of trim panels (10a, 10b) that are arranged in succession according to a fuselage longitudinal direction (X) and spaced from each other with interstices. Luminous devices (20a, 20b) are placed at a level of the interstices and arranged perpendicular to the axis. The luminous devices comprise a housing (21) that is fixed at the structur…
157	NOVELTY - The method involves introducing rigid cores (5) into a flexible tool (6). The reinforcing fibers (7) are positioned on the tools. The rigid cores are removed. Provision of rigid core is performed. The rigid cores are introduced into another flexible tool (9). The optional positioning of additional reinforcing fibers (10) is performed on additional tools. Removal of the further rigid cor…
158	NOVELTY - The brake has a structure part (11) threaded on a powered axle and with a friction lining (14) for receiving braking actuators (15) e.g. electro-mechanical actuators. A centering journal (17) centers the part on a cylindrical upstream part (6) of the axle. A torque tube (12) of the part receives brake discs (10) and contacts with the friction lining and the journal, where the tube exten…
159	NOVELTY - The assembly (600) has a circuit card unit having a printed circuit board (PCB) (604) defining a first fastener aperture. A wedge-lock retainer unit (606) defines a second fastener aperture. A support bracket (608) includes first and second elements. The first element defines a third fastener aperture and the second element defining a fourth fastener aperture. The PCB, the wedge-lock re…
160	NOVELTY - A tubular acoustic attenuation piece (1) comprises at least two shells (2) with a cellular core. External fish plate strips (8) alone secure the shells together and are fixed to the shells by fixing mechanism which are not visible on the side of the internal skins. Each of the longitudinal connection edges consists of an edge face of the corresponding shell. USE - For aircraft jet engin…
161	NOVELTY - The device has a flexible tubular nozzle portion that discharges viscous material from opening formed at a tip end. A driving unit (3) is provided for moving the nozzle portion. The tip end of the nozzle portion moves in a circumferential direction along an outer peripheral surface of a shaft-shaped component after or while the nozzle portion discharges the viscous material. The tip end…
162	NOVELTY - The rotor (100) has two bladed, releasably interconnected rotor stages (1,3). A flange (17) of the first rotor stage is connected with a rotor disc (25) of the adjacent second rotor stage by a connecting element (7). The rotor disc is provided with a through hole (11) for connecting first and second rotor stages by using the connecting element. The through hole has a large cross section…
163	NOVELTY - The assembly has a wheel (10) of a vehicle. The wheel defines an interior surface (14) and an exterior surface (12). The interior surface defines the first and second protrusions. A rotor drive key (22) is provided on the interior surface of the wheel. The rotor drive key defines a first feature and a second feature. The first feature defines a second aperture extending through the firs…
164	NOVELTY - Component, preferably an undercarriage or a part of an undercarriage of an aircraft comprises at least one fiber composite material comprising: at least one first fiber, which extends relative to the local centerline of the component at an angle of plus minus 10 degrees , preferably 0 degrees , following the curvature component; and/or at least one second fiber, which extends relative t…
165	NOVELTY - The variable vane arms (42A,42B) include a hook portion for attaching the vane arms to the outer trunnion of respective variable vanes (32A,32B). The hook portion comprises a radially inner leg connected to a radially outer leg by an arcuate connection. An actuation lever is extended from the hook portion, and is provided with an aperture for the reception of a fastener to connect the a…
166	NOVELTY - The tool (10) has a head lever (22) for transmitting torque to a screw, and a measuring unit (50) for electronically detecting the torque. An electronic measuring and control logic (52) processes the detected torque, and an activating switch (56) controlled by the logic activates the tool with a reference value. A speed reducing mechanism (30) has an actuator actuated by the switch, and…
167	NOVELTY - The apparatus has a threaded fastener with a polygonal shape mated with a tubular unit. A spring clip (10) has two arms (12, 14) integrally connected by an expansion portion. An aperture in one of the arms covers around the fastener, and the other arm has prongs for clamping around an outer surface of the tubular unit. The aperture has a diameter that is greater than a diameter of the f…
168	NOVELTY - The cap (10) has an outer cap component (20) having a hat-shaped configuration and an inner collet (34) having a size and shape to fit within the outer cap component. A curable sealant material partially fills the space between cap component and collet. The collet lower edge is landable on a substrate (14) circumscribing the substrate opening and cap component is displaced towards the s…
169	NOVELTY - The system has a mounting surface (120) formed with an exterior surface of a housing (110), and fixedly fastened to a structural element i.e. bulkhead (10) by connecting with a quick-connect bracket (102), which is fixed on the structural element. A motor support framework is coupled to an interior surface of the housing, which is fixed opposite to the mounting surface. An extended supp…
170	NOVELTY - An aircraft float (10) comprises a unitary shell (12), and a first reinforcing tube (14) attached to an inner surface of the shell's top portion (18). The shell is made from a polymer material that can be rotationally molded, and is dimensioned for attachment to a predetermined aircraft. USE - For attachment to experimental, ultralight and light general aviation aircraft or float planes…
171	NOVELTY - Manufacturing component from aluminum alloy, comprises using less than 0.01 wt.% scandium, 1-8 wt.% magnesium, 2.5-4.5 wt.% silicon, 0.15-0.25 wt.% manganese, 0.10-0.35 wt.% dispersion-forming alloy elements of vanadium, zirconium and/or titanium and aluminum (remaining amount), adjusting the mechanical properties of the aluminum alloy making up the component, e.g. strength and/or ducti…
172	NOVELTY - The device has a mechanical or hydraulic lifting goalpost to lift the brake and a half circle liner on ball bearings, to rotate the brake by hand pressure when the brake is located in the liner USE - For lifting and rotating an aircraft brake assembly. ADVANTAGE - Provides a method of lifting and fitting a brake unit without the need for any manual lifting and supporting of the weight o…
173	NOVELTY - The utility model claims a helicopter tail shaft a new mechanism is added, relates to the mechanical processing device, specifically to an aircraft tail pipe by a clamping device. Comprising a base body (2), a base body (2) is sleeve structure, the base body (2) is provided with flange (1), the base body (2) is provided with three screw holes along the circumferential direction at inter…
174	(CN205806244-U) NOVELTY - The utility model claims a radial engagement connecting mechanism, comprising a plurality of two or more coaxial parts embodiment regarding the radial extension or contraction is connected. several embodiments include a locating pin and the pin is fixedly connected with a locating ring or disc of the plurality of Archimedes spiral guide groove, one moves in the guide gro…
175	NOVELTY - The method involves attaching a flange (20) to a control panel (90) by inserting fasteners i.e. screws (18), through the flange into respective holes (98) in the control panel. A flat panel display (FPD) (12) is electrically connected through openings (92) in the flange and the control panel to electronics behind the control panel. The FPD is inserted into a recess in the flange. A beze…
176	NOVELTY - The holder (1) has discrete struts (2a, 2b) comprising connection ends (6), a fastening ends (4) and a bar (8). The bar is arranged between the connection ends and the fastening ends, and comprises a constantly predesignated cross-section along a longitudinal extension, where each struts is coupled over the connection ends directly with a load introduction dot (12), where the holder is …
177	NOVELTY - The fuel tank has a reservoir, formed on an inside area (12) of fuel tank, limited to outside area by double-walled structure, which has outer and inner walls. A rib-structure has multiple ribs (56) extending inwardly into inside area from the double-walled structure. The outer wall is made of material comprising aluminum and is shaped as a sheet metal part. The inner wall and/or inner …
178	NOVELTY - The method involves applying adhesive layer (30) to each of composite panels (10) of material, applying an adjoining layer (40) such as a prepreg layer over the adhesive layer, stitching the composite panels, the adhesive layer and the adjoining layer together by passing a length of thread (58) into holes (26) on the composite panels, curing at least the adhesive layer to bond the panel…
179	NOVELTY - The engine has a set of circumferentially spaced fixed stator vanes (60) i.e. singlets, including a platform (74) provided at an end of an airfoil section (78). The platform is provided with flanges (90) on opposed ends. The flanges of the platform are fastened to corresponding flanges of the stator vanes. Fasteners e.g. bolts, pins and springs, fasten adjacent flanges to a static struc…
180	NOVELTY - The pump (100) has a volute cover (130) comprising an inlet (131) and an outlet (132) to form a front portion of a spiral chamber. A mechanical seal is located between an electric motor (110) and an interface (120), and between the motor and the cover to form a rear portion of the chamber. A rotatable connection portion (134) allows the interface to be rotated at a desired angle with re…
181	NOVELTY - A shape memory alloy gasket is prepared by adding nickel, titanium and niobium elements in the atomic ratio of 48.5-50.5:46.5-48.5:3.5-5.5 to shape memory alloy material. USE - Shape memory alloy gasket for assembly gap compensation of aircraft wall panels (claimed). ADVANTAGE - The shape memory alloy gasket has strong super-elasticity and shape memory effect. When the temperature and p…
182	NOVELTY - The carrier (100) has a connector mount provided on a plate. A wire cradle is connected to the plate and aligned with a connector. A hatch (203) engages the wire cradle to secure or retain a wire in the wire cradle. The plate is connected with a component. The hatch includes flex feature to engage the wire in the wire cradle. The hatch is integral with the plate and bent over a main par…
183	NOVELTY - This new utility model relates to one of set and display the filling device, comprising filling and displaying, the filling and display in one of the unit space, the filling also comprises filling joint, ring washer, adding interface, filling the filling channel, the display comprises pressure table, coat nut and show the filling passage and nozzle, filling and displaying through the fi…
184	NOVELTY - A panel (100) comprises a body (110) and a paint provided on outer surface of the body, where the panel comprises a dielectric (150) provided between the body and the paint, and the paint comprises a conductive material and the body is made of a material that is more conductive than the paint. USE - A panel for aircraft, marine and automotive use (all claimed). ADVANTAGE - The panel has…
185	NOVELTY - This new utility model claims of one of machine arm shaft can rotate and parallel four-axis aircraft, comprising: a fuselage and four set screw mechanism and flight control module and battery, and lower fuselage of the middle shell through bolt connection composed of the propeller mechanism comprises four sets of fixed in brushless electrical machine and the code disk with the upper she…
186	NOVELTY - The rectifier has radial vanes (10) including outer pivots (14) and inner pivots (15) at outer ends (11) and inner ends, respectively. The inner pivots are received between an upstream inner ring (20) and a downstream inner ring (21), where the rings are assembled by a connection device (22). The connection device includes a set of angular sectors of elastically deformable stirrups (25)…
187	NOVELTY - The helmet (10) has a mobile visor (11) and a shell (12) for protecting a head of a carrier. The visor is fixed on a support (13) that is connected to an external surface of the shell by a rotation mechanism (131) to displace the visor around the shell. The rotation mechanism includes a single mechanical connection positioned at a top of the shell. The mechanism makes an axis of rotatio…
188	NOVELTY - Anti-galvanic corrosion method of aircraft skin connection surfaces comprises contacting adapter plate and aircraft body structure with anti-galvanic corrosion coating, passing fastener through adapter plate of base connecting hole, fixing, passing fastener through aircraft skin, and covering connecting hole. The aircraft skin and adapter plate are made of titanium alloy material. The a…
189	(CN205499338-U) NOVELTY - This new utility model claims of a kind of self-adapting variable pitch propeller and one plane, the propeller comprises a main shaft, a blade, head, spring, , connecting rod and connecting rod fixing piece, sleeve head connected on the main shaft and can along the sliding of the connecting rod fixing part and end part installed in main shaft, spring is set on rotary win…
190	NOVELTY - The utility model claims an unmanned aerial vehicle nacelle limiting mechanism, specifically relating to the field of unmanned aerial vehicle, comprising a nacelle fixing combination piece; the surface of the nacelle fixing combination piece is provided with a bolt hole; the upper end of the bolt hole is provided with a stopping bolt; one side of the upper end of the stopping bolt is fi…
191	NOVELTY - The utility model claims a pose-locating mechanical arm universal joint, comprising a joint seat, a first girder, a second girder and four driving motor, the first girder, a second girder are connected to corresponding output shaft through transmission component; the transmission component comprises a drive block and transmission block and the driven ring; the driving block is fixed on …
192	NOVELTY - The aircraft cargo compartment floor panel structure has a main portion that includes panel (1), gasket (2), fastener washer (3), countersunk fastener (4) and panel insert (5). The panel is provided with multiple skeleton connection holes, and the panel insert is provided in the skeleton connection holes. The countersunk fastener and the fastener washer are arranged in the panel insert …
193	NOVELTY - The system has mechanical, electrical and control signal physical light unit interfaces removably coupled to a mating light unit interface on a base unit. A lighting technology module is physically separated from a feature light unit (10). The lighting technology module comprises a light driver that drives a light element and a light engine that is coupled to the light driver. The mecha…
194	NOVELTY - The method involves fastening a fastener with a fastening part. A judgment is made to check whether a fastener belongs to certain connection relation. Card number information of a fastening part is obtained if a fastener belongs to certain connection relationship. Associated fastener information and traversing fastener information are obtained. Occurrence times of a fastener are calcula…
195	NOVELTY - The method involves creating a first layer of material upon a second layer to define a section of a fastener (101). UV light is emitted onto the first layer after a prior step to cure, harden and bond the first layer. A third layer of the material is created upon the first layer to define another section of the fastener. The finished fastener with the layers connected to adjacent layers…
196	NOVELTY - A cylindrical core (12) is precoated with a curable organic coating, has a specified diameter and length. A cylindrical sleeve (14) has an inner diameter greater than the diameter of the core. USE - For fastening metallic (especially aluminum) aircraft components or non-metallic components (e.g. composites such as a carbon, graphite and epoxy composite, and refractories) (all claimed). …
197	NOVELTY - Theprinted circuit assembly has several connectors that are composed of a non-conducting matrix (2). The non-conducting matrix is provided to mechanically capture a multiplicity of conducting or non-conducting equal-length standoff cylinders (1) with each cylinder either threaded or smooth.The printed circuit boards (4) are joined with each pair of boards sharing a connector having a mu…
198	NOVELTY - The aircraft engine fastener has an elongate fastener body that is formed of two joined fittings. The fastener body is provided at a primary end with a fixing assembly. The fixing assembly comprises a connection element (23) that is provided with a shaft (24) to hold two pins (27) arranged one in each of two fitting portions (21A) of the two fittings. The fixing assembly has a tubular s…
199	NOVELTY - The structure (10) has a part (18) comprising a connection wall (40) that is placed related to a surface (26) of another part (16). A connection assembly (20) comprises a fastener (60) and a fastening assembly (62) that comprises another fastener (64). A retaining surface (72) faces the surface of the latter part to define an interstice (86) between the retaining surface and the surface…
200	NOVELTY - A portable catapult launcher for launching an aircraft, comprises interconnected elongated tracks of rigid material forming a track system, and each having a predetermined elongated track cross-sectional design; a winch system connected to the track system and having a variable mechanical advantage; one or more elongated surgical latex tubes; and a carrier slidably mounted to the track …
201	NOVELTY - The method (100) involves capturing (103) a plenoptic image of rivet and a first aircraft part and a second aircraft part in the vicinity of the rivet, by a plenoptic imaging device secured to a riveting head of riveting tool, after riveting the first aircraft part to the second aircraft part. Position and the surface condition of the rivet are detected (105) from the plenoptic image ca…
202	NOVELTY - A female connection end (22) formed at tubular structure, comprises closed ring having a pair of opposing flaps with hook-and-loop fasteners and joined by integral collapsible bellows. A male connection end (22) comprises hook-and-loop fasteners at its outer surface, for removably securing with hook-and-loop fasteners of female end. USE - For supplying fresh air to aircraft. ADVANTAGE -…
203	NOVELTY - The engine has a front center body assembly including a fan case (16) circumscribing a set of fan blades arranged about an axis. A core engine case includes a bulkhead arranged about the axis. A structural guide vane (66) is attached on an outer end (76) to the fan case and at an inner end (78) to the bulkhead. A shear pin extends between the inner end of the vane and the bulkhead. The …
204	NOVELTY - Degradation of a polymer is determined by adding conductive particles to the polymer to form a conductive composite comprising a preselected weight percent of conductive particles; making an electrical connection with the composite and measuring an electrical property of the composite. USE - For determining degradation of a polymer e.g. used for insulation of an electrical wire, an elec…
205	NOVELTY - The system has a mechanical fastener for securing one of main conduit assemblies relative to a branch assembly. A seal element (44A) is positioned at each of junctions and adapted to establish a weather-resistant connection at each of the junctions. An electrical or electronic data receptacle is adapted to be positioned at a furniture article and in electrical communication with first a…
206	NOVELTY - The soluble rivet tape includes an alkaline/water soluble film and a polyvinyl film. USE - Used for riveting aircraft parts. ADVANTAGE - Cost effective and the process avoids defect problems in the aircraft parts during painting. DESCRIPTION OF DRAWING(S) - The figure shows the riveting process: Inserting rivets (104) Applying soluble rivet tape (104) Setting rivets (108) Removing tape …
207	NOVELTY - The assembly has a fixation unit (30) with an external circular docking flange (50) maintained fixedly around an internal fastening clip (32) connected to an engine casing (10) and another internal fastening clip (34) connected to a gas exhaust cone (8). The flange has a circular recess (52) radially opened towards the interior. The flange receives circular projections (38, 42) pertaini…
208	NOVELTY - The method involves drilling a hole in the composite aircraft structure (80), and coating the grounding fastener (70) with a conductive fluid (77). The hole is dimensioned to provide clearance fit with respect to the grounding fastener and the composite structure. The grounding fastener is inserted into the hole such that grounding fastener is in electrical contact with conductive fiber…
209	NOVELTY - The device (11) has handle piece (3) comprising support (4) with fastening recess (15) to partially accommodate heating device (14), and cooling device (40). The heating and cooling devices are fastened without adhesive fasteners (16) in handle piece convex sections. A portion of heating or cooling device is inserted into support made of first material. The temperature control strand (1…
210	NOVELTY - The device has a metal mesh net surrounding an exterior of a composite aircraft is provided. Several metal plates can mount internal components provided in the composite aircraft and are mounted on an inner wall of the composite aircraft. A fastener penetrates the main structure of the composite aircraft and connected to the metal mesh network. A fastener connecting line is electrically…
211	NOVELTY - The firewall (50) includes a primary member (51) fixed to the structure around the engine. A secondary member (55) is connected to the primary member by a fastener so that attachment or detachment is possible. A fire prevention chamber is provided corresponding to the connection part of the primary and secondary members. USE - Firewall for arrangement around engine of aircraft (claimed)…
212	NOVELTY - The method involves connecting a protective device with a protecting shell and a flexible binding band. The protective shell is fixed on an upper surface of an aircraft belly antenna. The aircraft belly antenna is connected with an open box-shaped shell. An open end surface of the protecting shell is provided with a flexible rubber layer. A connection handle of a ring is located at a bo…
213	NOVELTY - The method involves expanding a first bore (17) in a first aircraft component (1) and a second bore (19) in a second aircraft component (3) with a mandrel element (27), such that, after expansion, the first bore and the second bore form a continuous bore through the first and second aircraft components for receiving a rivet. The first aircraft component and the second aircraft component…
214	NOVELTY - Method comprises preparing two-dimensional silicon carbide/silicon carbide paving plate material prefabricated body by stacking multilayer silicon carbide cloth and puncture sewing carbon fiber to laminated silicon carbide cloth, depositing a boron nitride (BN) interface layer on prefabricated body in interface layer deposition furnace, obtaining prefabricated body with BN interface lay…
215	NOVELTY - Multiple arcuate and planar rigid tooling surfaces (56) are attached to a stationary frame (50). The tooling surfaces are shaped according to the exterior shape an aircraft structure. The tooling surfaces cover all rivet heads in the skin (38) of a section of the aircraft structure being constructed to back rivets flush with the skin as they are back-riveted by a rivet gun. USE - Used w…
216	NOVELTY - The method involves obtaining (S101) image data of an aircraft head machine cover. An outline center coordinate is obtained (S102) corresponding to a riveting point on the aircraft head machine cover. An impurity particle is filtered according to the outline center coordinate. Multiple key riveting points are selected (S103). Each of the key riveting points is matched with the riveting …
217	NOVELTY - The aircraft has a winglet connected with a wing portion by a frangible fastener (108), where the fastener partially releases the winglet from the wing portion when force on the winglet exceeds a threshold value. The fastener is provided with a hollow outer portion (120), which is provided with an opening (132) and made of aluminum. An inner portion (140) is provided in the opening and …
218	NOVELTY - Interconnecting single or multi-layer functional part having an upper function element on at least one side, with a third component (20), comprises forming a functional part (10) with at least partially laser light permeable material, and at least partially laser-impermeable barrier layer (18), where the laser light passes through the functional part and generates heat within the barrie…
219	NOVELTY - The utility model claims a riveting rivet riveting device for small aircraft intake duct, belonging to the technical field of rivet. The utility model is used for small for air inlet duct of aircraft skin riveting rivet riveting device, wherein the rivet riveting device comprises an elbow and a rivet card; the elbow is a tubular assembly with an angle, one end of the elbow for connectio…
220	NOVELTY - The method involves obtaining fastener information. A fastener location is positioned based on design and assembly technique information. Judgment is made to check whether providing another design change information. Judgment is made to check whether design change information affects execution of revision program. Automatic riveting programming operation is established according to fast…
221	NOVELTY - The gear (3) has two resilient fastener devices (10) connected with blocking parts (20) and centering parts (30). Each fastener device is provided with a connection part (40) for connecting respective transverse crossbars (6, 7) to an airframe (2). A slide part (50) allows the crossbars to slide relative to the connection part while landing on sloping terrain. Each blocking part blocks …
222	NOVELTY - The method involves reconstructing a 3D point cloud data model of aircraft surface. A rivet interest region is identified by 2 without stripe images collected. The rivet interest region in the 3D point cloud data model is located by the relative relationship of rivet interest region image and 3D point cloud model. An aircraft surface rivet configuration is reconstructed. The distance be…
223	NOVELTY - The aircraft (1) comprises an assistance system (40) that is provided with a mechanical connection module (41) having a connection shaft (42) which is connected to a secondary output shaft (20) of a power transmission box (10). The assistance system has a first connection unit (48) connected to an accessory (33) and connected by a first mechanical connection (45) internal to the connect…
224	NOVELTY - The floor (3), of an aircraft cargo hold, has support beams bonded to the fuselage and which also carry functional units e.g. water tanks (58), waste tanks, electronic units (56) and the like. The units are mounted on pallets (70), which are locked rigidly to the floor by fasteners (71). Connections (61) link the units to connection lines (26,27) through the floor structure. USE - The a…
225	NOVELTY - The tool has structural sheet metals, ribs, frames and stringers provided on an aircraft. The structural sheet metals, ribs, frames and stringers are riveted with standard solid rivets. Standard bucking bars along with pneumatic rivet gun is used. One of the bucking bars squeezes tail of rivet, where the tool is curved on one side, made up of steel alloy and fabricated by milling and co…
226	NOVELTY - The method involves connecting and mounting a titanium-alloy material high riveting device. The heat riveting parameter is inputted into a hot riveting system control unit (1). An iron (2) is kept stable for controlling Ti60 rivet hot riveting technique parameter. An aircraft skin (4) and a plane framework (8) are combined for riveting part and adhered to the iron. The hot riveting syst…
227	NOVELTY - The assembly has a sensor housing (4) receiving a flow-based sensor (2) and including a connection unit (20) for transmitting sensing signals from the flow-based sensor. A fastener element (6) e.g. screw, comprises a head (22), a shank (24) that is externally threaded and a bore (28) extended through length of the fastener element and shaped at a head end of the fastener element to prov…
228	NOVELTY - The aircraft assembly (1) has a wing (11) and an engine mounting pylon (12). An aft end of the engine mounting pylon is connected to the wing by a spigot (15) and one fastener (16). The aircraft assembly is configured such that the spigot transfers only lateral load between the engine mounting pylon and the wing and the fastener transfers only vertical load between the engine mounting p…
229	NOVELTY - The device has a movable mechanism arranged on a machine frame. An executing mechanism is provided with a substrate. A pushing cylinder and a riveting air cylinder are fixed on the substrate. A piston rod end of the pushing cylinder is provided with a puller aircraft panel puller end block. A piston rod end of the riveting air cylinder is provided with a pair of rivets to be pressed. A …
230	NOVELTY - The method involves pre-processing an image of an aircraft rivet to obtain an aircraft rivet target scar binary image. The target scar binary image is processed by using mathematical morphology to perform scar identification process. An identified target scar of the aircraft rivet is located. Characteristic information of the target scar of the aircraft displayed after locating the targ…
231	NOVELTY - The tool has an arrow-shaped top iron for performing utilizing operation in timing and riveting process when anti-riveting process is performed. The top iron adjusts apsidal size and top angle according to implementation conditions. A riveting card is fixed in a scalariform column that is provided with a socket-shaped groove placed rivet. The riveting card adjusts size and slope of the …
232	NOVELTY - An airfoil blade comprises a body having a first end adjoining a hub, a second opposing end, a forward edge, and an opposing trailing edge; and a cushioned edge attached to the body extending at least along the forward edge to form a leading edge of the blade. The body is formed from a first polymeric material having a first rigidity and the cushioned edge is formed from a second materi…
233	NOVELTY - The device has two components that are flexibly connected and are made of transparent material. The advertising-informational carrier is placed on side of the components. First component is directly adjacent to the head portion and is supplied with Velcro (RTM: Hook and loop fastener) fastener from three sides. Second component made of woven material is set at side opposite to flexible …
234	NOVELTY - The method involves constructing a geometric model according to structure characteristic of a closed angle area of an aircraft primitives. The geometric model is provided with a partition frame, a skin, a rivet, an inclined riveting card and a riveting gun, and judged that the dangerous point of failure of the oblique riveting card is at the position of the fillet area at the root, and …
235	NOVELTY - The method involves sending an ultrasonic signal to a measurement unit (32). The ultrasonic signal is introduced into a rivet (13) of a fuselage structure by using the measurement unit. Bias value of the rivet is calculated from running time measurement of the ultrasonic signal by using the rivet. The bias value is compared with threshold value. The rivet is exchanged based on a compare…
236	NOVELTY - A rivet is installed by inserting a stem of a rivet assembly into a rivet gun nose having at least one magnetized portion; inserting a portion of a rivet of the rivet assembly into at least one object; removing the stem from the rivet assembly; and retaining a driving anvil washer via the at least one magnetized portion. USE - For installing a blind rivet on aircraft. ADVANTAGE - The ri…
237	NOVELTY - Riveting device (3) has, as its outer part (3A), an annular machine guide (4) round the tail, movable in the longitudinal direction of the aircraft; at least one riveting machine system (8) on the machine guide, movable to calculated positions, and inner part (3B) having holding mounting movable in longitudinal direction, with multi-axis controlled riveting robots on it. USE - For makin…
238	NOVELTY - The device has a riveting platform provided with a bottom plate, a fixed riveting simulation plate, a movable riveting simulation plate and an electromagnetic pull-in unit. The fixed riveting simulation plate is fixed on the bottom plate. The electromagnetic pull-in unit is fixed on the fixed riveted simulation plate and movable riveting simulation plate. The fixed riveting simulation p…
239	NOVELTY - The system (1) has communication devices (3) including near field communication (NFC) interfaces (4), which are arranged for communication with a passenger appliance (5) e.g. smartphone, and/or a passenger transponder element (6). Seats (7, 8) are associated to the communication devices. The communication devices include data connections (9) to a central data processing device (10) of a…
240	NOVELTY - The method involves continuously collecting riveting force signal of a riveted part. A peak signal of the riveting force signal is identified. Peak amplitude, peak position and instantaneous frequency of the peak signal are recorded. The signals are sequentially divided into a pre-tightening phase, a transition phase, a forming phase and a releasing phase. Effective riveting force of ac…
241	NOVELTY - The unit has a line segments provided in supply space (12) and cabins space (11) of an aircraft, respectively. The supply and cabin spaces are separated from each other by a separating unit (13), which comprises a connecting piece (19). The separating unit is a base plate with an opening. A fastener (20) is formed to fasten the line segments of cabins space within the connection piece. …
242	NOVELTY - The jig has a drill template (1) connected with an airplane skin along riveting positions corresponding to a rivet hole. A reinforcing strip is fixed at the drill template in a screwed or riveted manner. The drill template is provided with the rivet hole. The reinforcing strip is abutted on the rivet hole. The drill template is connected with a drill bush. Curvature of the reinforcing s…
243	NOVELTY - The disk has a substrate (1) made from glass and exhibiting coefficient of thermal expansion. An electrically conductive structure (2) is arranged on an area of the substrate and exhibits layer thickness of 5 to 40 micrometer. An electrical connection element (3) exhibits another coefficient of thermal expansion, where the difference between the coefficients of thermal expansion of the …
244	NOVELTY - Forming a resin-fiber composite (I) comprises: providing an aqueous solution comprising an ionizable moiety; disposing an electrically conductive fibrous substrate within the aqueous solution; applying an electric potential between the anode and the cathode; ionizing the ionizable moiety in the aqueous solution; covalently bonding the ionizable moiety to the fibrous substrate; maintaini…
245	NOVELTY - The method involves connecting a 2D displacement sensor (4) with a rivet part (2) and an aircraft skin part (1). An accomplishment system is connected with the 2D displacement sensor. A data collecting order of the 2D displacement sensor is determined. The 2D displacement sensor is connected with a testing system. Interference data separating process is carried out according to the data…
246	NOVELTY - The pin is fabricated, by the dimensions of the inner diameter of the sleeve and collar to the outer diameter of the sleeve. USE - Pin for dismantling sleeve type rivets installed on aircraft assembly. ADVANTAGE - The pin removes the sleeve and shank of the rivet safely, without damaging the rivet hole. The rivets are reused after proper inspection for damage. DESCRIPTION OF DRAWING(S) …
247	NOVELTY - This new utility model claims of a kind of fast-connecting rod and one set with ensuring device of the aircraft. The fast connecting rod comprises fastener (1), half sleeve ring (2), the first connecting rod (3), the second connecting rod (4), a cam lever (6) and pin (7). The fastener (1) and half sleeved ring (2) hinged, half sleeve ring (2) and the second connecting rod (4) fixedly co…
248	NOVELTY - The aircraft has a half-wing (31) attached to a side of a blade root (321) and an aerofoil-fuselage fitting (22) of an fuselage (20) and set external to an external envelope surface of the fuselage. A mast strut (50) of the half-wing carries out structural connection between longerons (311-313) and a large frame (211) of a junction zone of the fuselage. The longerons are leveled with an…
249	NOVELTY - The aircraft exhaust rod and rivet assembling device comprises machine frame (1), and exhaust clamping mechanism of the exhaust rod, which is set to machine frame. The machine frame is horizontally arranged and equipped with a clamping mechanism which is symmetrically set on two sides of two riveted seat (2). The riveting seat is connected to rotate and slide along the riveting seat sha…
250	NOVELTY - Product comprises a set of discrete units (110). The set of discrete units is assembled, or adapted to be assembled into a structure, where: the units in the set are assembled, or adapted to be assembled into the structure according to a lattice geometry; a majority of the discrete units are each reversibly connected, or adapted to be reversibly connected to at least two other units in …
251	NOVELTY - The fastener has a pin (152) and engagement unit. An actuator (162) attached to the fastener, is made of material such as shape memory alloy which is contracted when activated. The pin is moved between engagement and disengagement position, upon contraction of the material. USE - Fastener used in aircraft, motor vehicle and is suitable for connection to vehicle computer through controll…
252	NOVELTY - The device has an UAV wing that is mechanically connected with fuselage. The UAV wing is electrically connected with fuselage through electrical connection mechanism. The electrical connector unit is placed on mechanical connection unit. The electrical connection mechanism includes male plug and female plugs mated with each other through the machine. USE - Mechanical and electrical conn…
253	NOVELTY - A powder coating composition comprises a binder, a thermally-conductive, electrically-insulative filler material (a), and a thermoplastic material. USE - Powder composition is used for coating substrate for automotive substrate, industrial substrate, marine substrate, components, such as ship, vessel and on-shore and off-shore installation, storage tank, packaging substrate, architectur…
254	NOVELTY - Preparation 7XXX series aluminum alloy without sorting waste aluminum alloy involves crushing aircraft waste, controlling the melting conditions, melting the scrapped aircraft aluminum alloys and remaining high melting point non-aluminum impurity is in solid phase, subjecting melted alloy to solid-liquid separation and removing non-aluminum impurities having a melting point higher than …
255	NOVELTY - The utility model claims an aircraft and tripod head connection device. tripod head connection device comprising a machine body connecting piece, fastener, quick release ring and holder piece. machine body connecting piece is used for fixedly connecting with the machine body. the fastening piece is fixed on the machine body on the connecting piece, and the fastener and the machine body …
256	NOVELTY - The device (1) has a clamping device (2) for clamping a component (4) to be drilled, and a spindle (6) for accommodating a drilling tool i.e. step drill (8), for drilling a rivet hole (10). A riveting unit (12) plugs and sets a rivet (14) without device replacement. The rivet is positioned in such a manner that a rivet longitudinal axis is extended along a spindle longitudinal axis. The…
257	NOVELTY - The method involves positioning a base coordinate system by using a driven positioning device. Driving locating collaborative work space of the positioning device is analyzed. An automatic drilling riveting machine is positioned on an aircraft wall plate. An aircraft wall horizontal automatic drill riveting machine is fixed with a locating device. Actual end position of a co-located dev…
258	NOVELTY - The method involves fixing a damage skin cutting line parallel to a framework to prevent stress concentration. Distance of the damage skin cutting line, the framework and a riveting bush is determined for about 40 to 50 mm. An original seam is arranged with the damage skin cutting line. The riveting bush is avoided from the damage skin cutting line, so as to produce new-skin and skin dr…
259	NOVELTY - The head has a bushing mounted on a mounting flange that is connected with a riveting rod. A riveting die is connected with a front end of the riveting rod and provided with a riveting rod bending section. A lining part is provided with the riveting rod bending section. The riveting die is provided with a first corner and a second corner. Angle of the first corner is about 130-135 degre…
260	NOVELTY - The method involves utilizing a genetic algorithm to form wall riveting wainscot path based on chromosome coding and fitness function. The wall riveting wainscot path is optimized by using ant colony algorithm. Number of riveting path distribution schemes are randomly generated as an initial population of genetic operations. Pheromone thresholds and mutation probabilities and in genetic…
261	NOVELTY - A thick bronze mesh (5) is overlapped on a fine bronze mesh (2) for outer protection of the aircraft structure, in 50 mm along an imaginary line of the connection of the titanium screws or rivets. An aluminum structure (11) is fixed to the inner face of the aircraft structure through the titanium screws or rivets. A metallic washer (9) surrounds the counter sunk area of the screws or ri…
262	NOVELTY - The method involves shooting rivet image of a surface of an aircraft by an industrial camera. A candidate ellipse edge is extracted from the rivet image to obtain ellipse marginal. An actual elliptical surface is extracted by using elliptical edge. The actual elliptical surface is integrated into an elliptical template. A distance conversion process is performed to a smooth edge for obt…
263	NOVELTY - The assembly has a rivet clamping component provided with two fixing plates and a locking component. The first fixing plate is formed with a circular hole. The second fixing plate is formed with a countersunk rivet hole. The fixing plates are fixed together. A countersunk rivet is provided with a sunk part and a tapered round-shaped part. The fixing plates are aligned. The locking compo…
264	NOVELTY - Detecting riveting quality of aircraft pier head involves measuring pier head area by image processing and rivet pier head edge detection method, indirectly measuring the pier head protrusion amount by measuring the pier head area, and determining the circle center of the least square circle through image processing and using least squares fit circle principle, so as to find the longest…
265	NOVELTY - The aircraft skin drilling and riveting processing device comprises a base (1) that is provided with a skin conveying device and power control module. A coating conveying device is orderly provided with pull rivet pier head module and drilling-countersinking module. An end of skin (26) of the conveying device is provided with respect to right skin bracket (27). A drilling motor is provi…
266	NOVELTY - The method involves obtaining holes to-be-processed coordinate by CAA secondary development technology. A drilling and riveting hole position group is established. Point group density analysis process is performed by utilizing MATLAB (RTM: High-level technical computing language and interactive environment) to detect a central position of the drilling and riveting hole position group. T…
267	NOVELTY - The system (100) has a connector (1) comprising a connector fastening portion (10) with a captive fastener (11). A connector electrical conduction portion (20) has a connector case to retain connector fastening portion. A connector conductive surface (22) has an annular insert placed within an aperture. A connector keying portion has a keyed aperture (31) defined by the connector case s…
268	NOVELTY - The system has a robot for completing hole drilling and riveting processes. A vision camera is mounted on the robot for photographing a positioning pin on an aircraft wall and determining coordinates of the positioning pin. A robot controller is connected to the robot for controlling movement of the robot. A laser sensor detects distance between a pressure angle unit mounted on the robo…
269	NOVELTY - This utility model is claims a connecting structure and the aircraft, the connecting structure comprising a mounted drive part of the first connecting piece, said first connecting piece comprises a first mounting part, can be arranged on the machine arm of the mounting convex ear, fastener, the fastener can pass through the first mounting part and the mounting lug to connect the first c…
270	NOVELTY - The device has a rivet (1) comprising a head and trunk (3) extending axially by a cylindrical part that includes a zone with keyway adjoining the trunk. The trunk includes an elliptical section received and riveted in holes (7) corresponding to the trunk. The rivet is fixed by setting an annular sleeve (6) on a fixed end. The major axis/minor axis ratio of the elliptical section of the …
271	NOVELTY - The blind rivet has a rivet sleeve with a cylindrical shaft (3) and a cylindrical setting head, which fits through aligned holes in the components to be riveted together. The rivet sleeve has a polygonal bore over a given length, for reception of a rivet pin (10) with a spherical head which abuts the end face of the cylindrical shaft, the polygonal bore tapering to a circular bore with …
272	NOVELTY - The apparatus has a riveting platform provided with a bottom plate. An end of a slide block is formed with a semi-round hole. The slide block is fixed in a chute. A turntable is fixed in an inner ring of a riveting simulation plate and hinged with end of a connecting rod. Another end of the connecting rod is hinged with a slide block. A mounting bracket is fixed on a bottom plate. A riv…
273	NOVELTY - The system has a fastener (210) with two end portions, and a hole (211) that extends in a longitudinal direction through the end portions. A spacer portion is configured to support a third end portion of the fastener in the longitudinal direction, where an axial load applied to the third end portion is carried through the spacer. The spacer portion includes a recess that is configured t…
274	NOVELTY - The method involves forming a front handle with an aircraft skin. A multi-sensor is connected with an accomplishment bracket. A wire deformation characteristic point of the accomplishment bracket is determined to perform teaching recovery process. A three dimension space coordinate system is contained with a three dimension space coordinate point. Self-motion axis data of an accomplishm…
275	NOVELTY - The fastener (20) has a body (21) that is intended to be secured to a seat of an aircraft i.e. civil plane, and a shank (24) provided at one of its ends with a stud (25). The body and the shank are connected to one another by a helicoidal connection (30). The helicoidal connection is irreversible under axial load so that a turning of the shank brought about via an operating device (34) …
276	NOVELTY - The fastener (100) has a pylon and is arranged with a cylindrical extension (316). A fixing assembly (350) is arranged with a paddle that is arranged to be secured to an engine i.e. turbojet. A connection arrangement (354) is joined to the paddle and is arranged on the cylindrical extension. A set of cages (364a, 364b) is arranged in the fastener, where each cage is arranged with an inn…
277	NOVELTY - The PCA hose (12) has a hook and loop fastener (30) attached on one hose end (6) that couples to one end (8) of the other hose, when two hoses are joined through a connection site (50). An elongated sheet (20) with an extendable length is wrapped and attached on the ends of the hoses in coupled state, by making the hook and loop fastener (34) of the sheet engage with the hook and loop f…
278	NOVELTY - The method involves forming two half-shell structures (30, 50), and connecting a connection flange of the latter structure to a corresponding connection flange of the former structure. Each structure is an integral or unitary component that includes an outer skin (16) of an airfoil, stiffener units, and connection units. The structures are assembled by connecting the connection units wi…
279	NOVELTY - The method involves providing an elastic ruler (1) with an elastic spring. An elastic bar is provided with a rectangular strip. An aircraft fuselage structure (2) is formed with a riveting hole. A location hole is formed by a hand-held drilling machine. The elastic ruler is fixed with a drilling guide hole. A locating pin (3) is inserted into a dividing ruler. The aircraft fuselage stru…
280	NOVELTY - The device has a device main body arranged with a base, a front bracket, a middle bracket, a rear bracket, a feeding transmission mechanism, a riveter clamping device, an angle adjusting device, a sensor system, a top iron riveted plate, a rivet and a data processing system. The front bracket is arranged with a stepper motor that is connected with a screw rod. The angle adjusting platfo…
281	NOVELTY - The rivet (1) comprises a rivet head (2), and a rivet shank (4), which is inserted into a rivet hole of a component. The rivet head has a section (8) made of thermosetting material, particularly a fiber-reinforced thermosetting material or metal, which is extended in the direction of a rivet longitudinal axis (6). The section is formed by a layer that is arranged on the rivet head. USE …
282	NOVELTY - The method involves holding an aircraft panel in which a holding jig (1) has several plate-shaped element. The plate-shaped element of the aircraft panel held at the holding jig superposes and couples an overlap portion with a rivet in a first process area. The holding jig is moved to a second process area from the first process area. A curve element is coupled along a curve shape of th…
283	NOVELTY - The method involves establishing a connection between an upsetting machine tool and an automatic drilling aircraft horizontal wall plate riveting machine. A side of the upsetting machine tool is formed with a pin insertion hole. Automatic drilling plane wall horizontal riveting machine movement kinematics analyzing process is performed. An ideal movement kinematics model is established.…
284	NOVELTY - The driver enables an operator to have adequate access to an area of operation. The driver is formed in Z-shape and used for performing riveting operation in an in-flight refueling (IFR) light. USE - Z-shaped customized rivet driver for a in-flight refueling (IFR) light installed on an airframe of an aircraft. ADVANTAGE - The driver can gain proper access to an area in which the IFR lig…
285	NOVELTY - The method involves providing a first metallic aircraft structural portion (100) and a second aircraft structural portion (110). The first aircraft structural portion comprises of a first joint region (101) and the second aircraft structural portion comprises a second joint region (111). The compressive residual stresses are induced in first area (102) of the first joint region for prev…
286	NOVELTY - A riveting machine used in the construction of aircraft has a rivet (11) held in a tool (10) and positioned relative to an optical sensor (SE). This is formed by a light source (LQ) directed through a conductor (2) and reflected back (3) to photo detector (PD) for the energy to be compared to identify that the rivet is correct. A transmission (22) is also fed back top indicate the prese…
287	NOVELTY - The utility model claims an electromagnetic heating riveting apparatus for aircraft rivet, comprising a pneumatic hitter, wherein there is a tubular framework sleeved on the head part of the pneumatic hitter; the heating winding encircles the front terminal of the tubular framework; there is well distributed C-shaped magnetic stripe outside the heating winding; a rivet mounting clamp is…
288	NOVELTY - The utility model claims a fixing device for multi-layer heat-insulation component of the outer surface of the space aircraft, comprising a slot bolt, a pressing sheet, a hollow rivet and rivet gasket; one end with groove bolt is screw thread end and the other end is equipped with a pressing piece mounting groove; sheet is circular with a gap; the multilayer heat insulation component is…
289	NOVELTY - The utility model claims an automatic drill riveting machine for assembling aircraft component, siding tool belongs to the automatic drill riveting machine field, which is used for automatic drill riveting machine of aircraft component assembly comprising a bottom substrate, arranged on the substrate, set on the bottom substrate and respectively located on the hole side tool and upsetti…
290	NOVELTY - The method involves placing a coating part on an upper bracket. A locating hole of an upper coating part is used in a locating pin bracket. Coordinate value data of the coating part of a rivet in a coordinate value is used for judging rivet hole position. USE - Rivet hole position detection method for an aircraft skin. ADVANTAGE - The method enables quickly and accurately detecting rive…
291	NOVELTY - The light metal rivet for use in aircraft manufacture comprises a tubular sleeve (2) with a positioning head (6). The sleeve is inserted through holes in the components (4, 5) to be joined. A rivet (3) is then inserted into the sleeve. The rivet can be removed by boring, forming a hole for the insertion of a different fastening component. The diameter (D5) of the positioning head is giv…
292	NOVELTY - A rivet comprises a metal component having a surface, a first layer comprising a chemical conversion coating on the surface, and a second layer derived from a sol gel composition on the first layer. USE - For use in aircraft industry to fasten panels of aircraft body. ADVANTAGE - The rivet has metal components with improved adhesion properties. DESCRIPTION OF DRAWING(S) - The figure sho…
293	NOVELTY - The gun (10) has a pneumatically driven piston and impact pin (13) located in a gun housing (11) for lineal movement. A pin and a hammer guide (26) have passage to guide pin and a slot in the guide. A hammer (30) is positioned in a slot and is pivotally mounted at an end to the guide and is engaged by the pin. Opposite end of the hammer is offset from the axis of the pin to upset rivets…
294	NOVELTY - The device has a screw rod clamps and loosens the riveting emulation plate and a top iron based clockwise and counter-clockwise rotation. The screw rod is connected with a fine pitch single screw thread that is inclined at angle of less than 3.5 degrees. The top iron and the riveting emulation plate are connected with a force sensor and an acceleration sensor through the screw thread. A…
295	NOVELTY - The rivet joint assembly (10) comprises a first component (14) and a second component (16), where a first rivet opening (28) is provided in the first component and a second rivet opening (30) is provided in the second component. A rivet head portion (18) is operatively connected to the first component by a spring element (34). The first rivet opening has a larger diameter (D1) than the …
296	NOVELTY - The utility model claims a bearing structure and aircraft with the same, the bearing structure comprises a first riveting member, a second riveting member and a rivet, the rivet based on wet riveting process the first riveting member; the second riveting member is connected together; the first riveting member and the second riveting member are made of aluminium-copper-magnesium-silver a…
297	NOVELTY - The utility model belongs to the airplane assembling tool technology field, specifically claims an airplane assembly riveting tool improved. An aircraft assembly riveting tool, comprising a top handle, wherein the top surface is provided with a mounting groove, the mounting groove is provided with a working, working is provided a working through hole matched with the rivet end part, the…
298	NOVELTY - The machine has pedestal provided with a steering mechanism and a riveting head, where the riveting pressure head comprises a top plane wall that is provided with a bushing. The rivet rod is provided in the bushing. A power source is installed in a base of a lining pressing mechanism. The riveting rod is installed in the base of the lining pressing mechanism independently as a mobile sy…
299	NOVELTY - The apparatus has a housing (1), a screw fastener (5), a washer (4), a spring (2), and a retainer (3). The retainer at the bottom portion is symmetrically disposed external projections covering when properly installed side rail walls to prevent divergence and curvature of the rail wall. The spring is used for automatic disconnection assembly in the case of loosening of the screw fastene…
300	NOVELTY - The structure has a bush (3) whose inner part is formed with a screw thread structure. A quadrate shoulder of the bushing and an aircraft (4) are formed with a groove. The quadrate shoulder of the bushing is connected with a bolt (1) by the aircraft in an opposite direction. An aircraft wall plate (2) is connected with the aircraft and the bush through the bolt and the screw thread. USE…
301	NOVELTY - The apparatus has holding part i.e. lifting part (51), for holding an edge part of a rivet (R). An irradiation part i.e. plane-type light (44), irradiates light with respect to the rivet hold by the holding part from axial direction of the rivet. Two imaging parts e.g. outer peripheral surface camera (45, 46), image an outer peripheral surface of the rivet from direction intersected wit…
302	NOVELTY - The latch assembly comprises multiple bolt connection devices, where each bolt connection device is provided with a guide component (320A,320B), bolt (330A,330B) and spring (340A,340B). The guide component is configured to guide the bolt to move in first and second directions. The spring is provided to is tensioned when the bolt moves in first direction, and exerts a force on the bolt i…
303	NOVELTY - The machine has a drive module (1) for driving a press riveting head (4) and an outside cylinder. The outside cylinder is arranged with an air cylinder and connected with a guide sleeve. An inner side of the guide sleeve is propped against a piston. An end of a guide top rod is connected with an end part of a bushing top press plane wall board. An end part of the guide sleeve extends in…
304	NOVELTY - The suspension (10) has a front fastener (11) fixed on an external shell (5) of an intermediate casing (4). A rear fastener (12) is fixed on another external shell (8) of an exhaust casing (7). A pair of thrust transmission connecting rods is fixed upstream of a hub (6) of the intermediate casing. The pair of thrust transmission connecting rods is connected with one end of a junction el…
305	NOVELTY - The device has a processor that controls the two-dimensional (2D) laser displacement sensor based on reference contour characteristic of sensor. The processor controls line driver through the controller to move linearly. The distance sensor measures the amount of movement slide block guide rail. The processor processes the displacement sensor and the measured value of the distance senso…
306	NOVELTY - The apparatus has the releasable fasteners (318) that hold a cover (316) in a closed position. A pressurized flotation device (216) is located within the housing (312) and attached to a flight data recorder (210). The releasable fasteners are triggered to open the cover so that the flotation device pulls the flight data recorder out of the housing to float in the surface of the water, w…
307	NOVELTY - The method involves installing a helicopter fuselage on a transition section riveting assembly type frame. A rear joint of the helicopter fuselage is located on a motor platform. A ladder locating bracket is fixed with a handle. An undercarriage joint component is set on an upper surface of the transition section riveting assembly type frame. A helicopter transition section is detached …
308	NOVELTY - The apparatus includes a sensor unit comprising indium antimonide (InSb) hall sensor to measure the distortion of the electromagnetic field generated by the presence of a rivet. A signal processor amplifies, filters, smoothes, and converts the electric signal generated by sensor into digital signal. A computer unit is provided with image pixel software to image the digital signal from p…
309	NOVELTY - The nacelle has connection blades (78) comprising two junction zones (80, 84) that are connected at two pipes (52, 54) by two connection elements (82, 86), respectively. The connection blades are elastically deformed according to a radial direction. The connection elements comprise rods that are directed according to the radial direction. An end of centering blades is attached with one …
310	NOVELTY - The digital detection device has numerical reader (1) and normal analog positioning base (2). The bottom of normal analog positioning base is provided with three contact poles inclined outwards. The bottom of contact column is designed as a hemispherical structure. An observation notch is provided between each two contact poles. The numerical reader is vertically coaxial with respect to…
311	NOVELTY - The aircraft has a battery module connected with an adjustment module that is fixed with a flying control module. Power modules are fixed with a tuning module. A reinforcing fastener is connected between each power module and the tuning module in a flying state. A bottom of the battery module is provided with a battery base. The battery base is provided with a first elastic component. T…
312	NOVELTY - The apparatus has a crimping unit (50) which makes a pair of crimping portion adjoin. A control portion controls a rivet (300) adsorption unit and the crimping unit. The rivet unit is controlled to insert an axial portion (320) of the rivet in a through-hole (230) formed in the rivet hammering position. A rivet hammering apparatus controls the crimping portion to make a pair of crimping…
313	NOVELTY - The utility model claims a riveting device for aircraft manufacturing, comprising a rivet pressing rod, a rivet pressing head, the upper and lower two ends of the riveting device are respectively provided with a rivet pressing rod; the working end of the rivet pressing rod is provided with a rivet pressing head; the upper end of the riveting pressing device, at least one contact connect…
314	NOVELTY - The utility model claims an automatic drilling-riveting bracket and assembly tool of combined frame, comprising: assembling the fixture part, automatic drilling-riveting bracket part, butt joint; the assembling fixture and automatic drilling-riveting bracket portions connected by butt joint, the assembly fixture part by a frame locator, a compactor and an assembling frame, the automatic…
315	NOVELTY - The tool drills holes for riveting in CFC component to avoid rejection. USE - Aluminum alloy tool for drilling holes for riveting in CFC components for military aircraft e.g. LCA to avoid rejections. ADVANTAGE - The aluminum alloy tool is designed and developed in such a way that the locators are provided on tool to match the datum point on the CFC components to avoid misalignment. The …
316	NOVELTY - A titanium plate (9) with a lug (7) is fixed to the area (15) of the aircraft structure made of carbon fiber-based composite through the Hi-lock type anodized titanium rivets (11) of 4 mm in diameter. The collar (17) of the rivets in contact with titanium plate is made of cadmium steel. The ends of rivets are coated with a sealing material (19). The lug is coupled to bonding lead (1) of…
317	NOVELTY - The device has a machine frame device provided with a first feeding device and a second feeding device for transverse feeding. The first feeding device is provided with a drilling device for drilling. The second feeding device is provided with a riveting device for pulling a rivet. The machine frame device is provided with a bottom plate that is uniformly distributed with two guide rail…
318	NOVELTY - The component (150) has a material tie (154) connecting two threaded bushing portions having two threaded fastener holes (160). Each of the threaded bushing portions and the material tie are constructed of a single block of material. The threaded bushing portions are provided with two extended threading bushings (152) such that each of the bushing portions has greater length along an ax…
319	NOVELTY - The utility model claims an automatic upper and lower frame tooling for aircraft cabin door automatic drilling and riveting, belonging to the technical field of aircraft assembly. It comprises a rectangular frame, a locating pressing device, a cup cone locating pin seat, a robot quick changing disc, a pressing device and a top tightening device. the rectangular frame is a fixture main b…
320	NOVELTY - The floor connection assembly (1) an adapter plate (3), where the mechanical connection between the adapter plate and the fastening elements (2) is supported about an axis in a substantially torque-free manner. The connection of the adapter plate is displaceable in the direction of fastening element. The displacement between the adapter plate and the fastening element is limited. A base…
321	NOVELTY - The method involves softening and shaping an upstanding end of a composite rivet (30) within a forming cavity of a forming die. The upstanding end of the composite rivet is cooled to form an upset head having a shape corresponding to the shape of the forming cavity. A depression in the upset head is left by a pointed tip (46) within the forming cavity for directing unidirectional fibers…
322	NOVELTY - The device has an adapter (4) integrated with a rivet crushing mechanism, and a riveting frame (5) mounted on the adapter in a removable manner. The frame comprises an upper leg (51) and a lower leg (52), where the lower leg is shorter than the upper leg such that rivets are crushed between the upper leg of the frame and the crushing mechanism of the adapter. The adapter comprises a sol…
323	NOVELTY - The clip has a first steel clip (2), a second steel clip (3), and a rivet (4). The first steel clip is provided with a rivet hole that cooperates with a brake disc (1). The second steel clip is provided with a rivet hole matched with the brake disc, and a protruding portion in the middle of the second steel clip is matched with a mounting key groove of the brake disc. The first steel cl…
324	NOVELTY - The rivet tool (1) has a rivet retainer (2) and a drive unit (4), where the drive unit produces a static press-in force (5) in a direction of a rivet longitudinal axis (6). A vibration sensor (9) is provided for producing a mechanical vibration (11), and the static press-in force is overlaid by an amplitude of the mechanical vibration. The amplitude of the vibration runs parallel and/or…
325	NOVELTY - An article (10) consists of a substrate (12) comprising a metal or metal alloy, and a layer (14) on a surface of substrate comprising an aluminum alloy that is galvanically less noble than the metal or metal alloy, with the conditions, such as, (A) the aluminum alloy has a higher galvanic kinetic activity than pure aluminum, and comprises (a) an element other than molybdenum alloyed wit…
326	NOVELTY - The method involves calculating relative position of a calibration camera and an automatic drill riveting machine to obtain a camera coordinate system. A visual measuring system is utilized for driving an automatic drill riveting machine to obtain an ERS point under current coordinates of an automatic drill riveting machine device coordinate system. An automatic point actual measurement…
327	NOVELTY - The method involves carrying a rivet by a rivet filling station (2) along a transport path (3) towards a rivet machine (4) during operation of the rivet machine. The rivet on the transport path is measured for determination of rivet geometry of the rivet. The diameter of rivet head (5), transition radius, shaft length and/or head length and shaft diameter of rivet are measured by optica…
328	NOVELTY - The method involves clamping an aircraft with a thin-wall supporting piece and a supporting plate by a continuous beam. The thin-wall supporting piece is connected with a middle supporting position of the supporting plate. A balance model is connected with the supporting plate for reducing bending movement of the supporting plate. The supporting plate is divided into two small areas acc…
329	NOVELTY - The arrangement comprises a self-piercing rivet (3) with rivet head (5) for punching a hole and breakthrough riveting of components (1,2). A washer (4) is associated with rivet at the distal end region, which is located opposite to rivet head. The washer is provided with a frontal area (8) for the insertion of a circular indentation (9) to create a press connection between a hole in the…
330	NOVELTY - The utility model claims a mounting fastener of low-altitude navigation aircraft onboard device, belonging to the field of airborne equipment. the mounting fastener comprises a binding belt, a power supply connection assembly, a switching plate, a first fastener, a second fastening piece and a third fastener; the airborne terminal is fixedly connected with the binding belt through the f…
331	NOVELTY - The system has a drawer-type nail plate fixed with a drawer. A slide-rail is fixed in the drawer that is fixed in a nail plate. A nail end of the nail plate is connected with a branch control valve. A tail end of the nail plate is connected with a rivet confluence valve. Two ends of a nail storing pipe are respectively connected with a nail tube and tail ends of the nail plate. The bran…
332	NOVELTY - Connecting aircraft engine high temperature composite material component and metal component comprises taking high temperature composite material rib member and U-shaped metal member, adhesive bonding, and connecting using rivets. USE - Method for connecting aircraft engine high temperature composite material component and metal component.
333	NOVELTY - A stabilizer mixture comprises at least one compound comprising triazine-based repeating unit (I), and at least one 2,4,6-triphenyl-1,3,5-triazinane compound (II). The weight ratio of the compounds (I) and (II) is 23/1-40/1. USE - Stabilizer mixture is used for stabilizing organic material against degradation induced by light, heat, oxidation or effect of agrochemical compounds in compo…
334	NOVELTY - A powered double slide (10) equipped with a moving plate having a bearing foot (12) is coupled with a robotized arm (2). The foot exerts a programmable pressure opposed by arm (4) to keep aluminum panel (6) and stringer together. A table (14) on another moving plate mounts a mandrel (16) and riveting tools (18,20). The plates operate independently. USE - For riveting longitudinal reinfo…
335	NOVELTY - The device has a lower bracket (1) provided with a clamping device. An upper bracket (2) is fixed on an upper end of the lower bracket. A lower clamping device is clamped on a horizontal plate (28) and an upper clamping device. A rivet supporting device is vertically arranged on the lower bracket. A locking rod (18) is vertically fixed on the upper bracket and connected with the rivet s…
336	NOVELTY - The aircraft has a primary engine mast structure (22) and a nacelle housing an engine. A mechanical connection system (40) provides connection between the engine and the primary structure. The connection system includes a flexible connection e.g. active or passive connection, which is placed in a zone external to the nacelle. The connection system includes rigid elements i.e. connecting…
337	NOVELTY - The assembly (1) has a seat rail element (10) that is made of a high-strength, corrosion-resistant titanium material comprising a seat rail crown (12) and first and second connection elements (14,15) for floor panels. A carrier element (20) is made of a titanium or aluminum material, which is coupled to the seat rail element by use of several fastening elements (18). The respective fast…
338	NOVELTY - Two or more metal plates (2,3) are connected via an overlap section (4), defining a contact area (5), and a row of rivets (6), subjected to cyclical tensile loads. An additional row of rivets (7) is positioned next and parallel to the first one, in the end area (4A) of the overlap. These have rivet elements (8) to hold the plates in the contact area, so as to permit relative movement of…
339	NOVELTY - The device has an upstream flange comprising an opening, and bores retaining ends of connection casings (201). The upstream flange and a downstream flange are attached by a fixing unit. A holding plate (217) ensures positioning of the fixing unit that is fastened by a fastener. The holding plate comprises a bearing surface (218) axially locking each connection casing in a direction. The…
340	NOVELTY - The utility model claims an airplane pneumatic riveting quality on-line detection device, referring to manufacturing field of industrial assembly, detecting device comprises pedestal, stud, a clamping bolt, a sensor system, a riveting plate, a rivet, a data processing system, for riveting process parameter to accurately collect, riveting evaluation processing and the riveting quality of…
341	NOVELTY - An aircraft part riveting device, referring to a riveting device, specifically claims an airplane part riveting device. adjusting the moving quantity of the utility model can only perform a single direction to solve the riveting device of airplane parts, caused by manual operation, often need to move parts matched riveting device, the influence to the production efficiency. The utility …
342	NOVELTY - The pair has an active sheet provided on an active disc skeleton. A locking plate to limit a radial movement of the active sheet is fixed with the active disc skeleton through a rivet to form active discs at different positions. Nine outer keyways are provided on the pair. Static sheets in the riveting are fixed on the active disc skeleton. Fourteenth inner keyways are provided on the s…
343	NOVELTY - The tool has a sprigging hole side machine tool unit (1) whose two side walls are respectively formed wit two pin insertion holes that are matched with a five-axis movement actuator. A rivet feeding system (4) is fixed into a pin insertion hole of a pin insertion hole actuator (5). An upsetting tight side machine tool unit (6) is provided with a five-axis movement upset head (8). An ups…
344	NOVELTY - The device has a workbench (3) provided with a bottom plate. The bottom plate is fixed on an end of a base. Another end of the base is fixed on a guide post, which is connected with a first riveting seat (2). The first seat is matched with the base. A second riveting seat is fixed to a cladding of a riveting head (1). The cladding is riveted on a lock core and the base. The riveting hea…
345	NOVELTY - The rivet has a hollow rivet body (1) designed as case, where the body has a setting head and a rivet pin (2) with a pin head arranged in the setting head. The rivet body is formed from a fiber-plastic composite in its socket-shaped area. Wound and/or twisted fibers are arranged parallel to a longitudinal axis of the rivet body and/or the rivet pin in the fiber plastic composite of the …
346	NOVELTY - The apparatus has a clamp (30) that is combined to a noise decreasing component (20) in order to use easily. The noise decreasing component reduces the noise due to vibration generated to riveting noise reducing apparatus using the clamp in assembly work. A contact unit (20a) of noise decreasing component is equipped in a load shaft (40) inside tail end which is contacted with upper end…
347	NOVELTY - The system has a controller which is connected with a camera and a laser displacement sensor to receive and analyze the information from the camera and the laser displacement sensor. The drilling-riveting device (4) is mounted on the main frame structure. The drilling-riveting device comprises a drill bit and a drill motor (42). The drill bit is located on the lower surface of the main …
348	NOVELTY - The device has a guide hole slider (1) that is sleeved on a horizontal slide ruler (3). The horizontal slide ruler is made of steel metal material and provides size scale and sliding guide for the guide hole slider and ensures the positioning size of the riveting hole. The guide hole slider is provided with a first locking screw (2). The first locking screw is matched with the horizonta…
349	NOVELTY - The cap (50) has a linear-shaped connection element (164) placed along an axis (166) and comprising first and second ends (68, 170). The first end of the connection element is designed to be assembled with an opening of a skirt so as to close the opening, and the second end of the connection element is designed to be assembled with a fastener (121). An edge of the opening of the skirt a…
350	NOVELTY - The method involves installing (1502) a rivet within a hole in a structure using an end effector. A first image of the hole in the structure and a second image of the rivet in the structure are processed (1504) to identify a number of reference points located in both the first image and the second image. The first image and second image are aligned (1506) using the number of reference p…
351	NOVELTY - The gun has a pneumatically driven piston and an impact pin (13) located in gun housing for lineal movement. A pin and a hammer guide mounted on the housing have a passage to guide the lineal movement of the pin. A hammer (30) is positioned in a slot and mounted at an end of the guide to engage with the pin. An opposite end of the hammer is in offset from an axis of the pin to upset riv…
352	NOVELTY - The pitch gauge has a row of teeth set that is provided at a forty-five degree angle. A corner has a half inch radius gauge built in. The tool uses the teeth which are six times the diameter of the fastener in height and length to evenly space the fasteners when laying out the aircraft skin repair. A spacing is coupled with the forty-five degree angled teeth that allow for accurate and …
353	NOVELTY - The method involves providing a reinforcing cushion plate with a lug part. A rivet stringer is connected with the reinforcing cushion plate. Rivet stringer and damaged part skin decomposing operation is performed. A lesion area is covered with interlayer sealing material. The reinforcing liner plate is arranged on a surface of the interlayer sealing material. The interlayer sealing mate…
354	NOVELTY - The utility model claims a kind of ultrasonic detection, specifically relates to an inlet duct of aircraft collar rivet ultrasonic detection test block; a stainless steel block and aluminium alloy block, the corresponding position of said stainless steel block and aluminium-alloy blocks are provided with a through hole, the through hole is provided with a rivet. The utility model has si…
355	NOVELTY - The aircraft has a ramjet engine with a strong mechanical motor instead of a combustion chamber with connection of a start-up aid which is equipped of stored compressed air. An emitter of compressed air is positioned after the operation of a turbine in relative front side of a driving pipe to mix the radiated air with great mass and slower air in the driving pipe, so that a larger thrus…
356	NOVELTY - The nacelle (100) has an air intake structure that is intended to channel airflow towards a blower of a turbojet (1). The structure includes an internal panel (7) that is intended to be attached to a casing (4) of a blower (2) of the turbojet. An external panel (6) allows external aerodynamic continuity of the nacelle. The external panel is associated with a connection support that pres…
357	NOVELTY - The structure has a brake block provided with a steel back (2) and a friction body (3). A static plate framework (1) and the brake block are provided with corresponding riveting holes. The static plate framework and the brake block are riveted by a rivet (4) through the riveting holes. The static plate framework and the steel back are provided with corresponding anti-rotation holes. The…
358	NOVELTY - The method involves forming a set of lower holes for inserting a temporary rivet in an axial part. The temporary rivet is placed with the lower holes. An accumulated part is provided with the temporary rivet. A mark part for position detection of the temporary rivet is identified from image of work-piece. The predetermined rivet placement positions are calculated based on a position of …
359	NOVELTY - The pressure bulkhead (100) has a pressure plate (106) with a rim (110), which is shaped corresponding to an internal contour (108) of an aircraft or spacecraft. A supporting device is provided to support the rim at the internal contour in a tilting manner. A sealing (114) seals the rim with the internal contour. A ring element has steel, titanium, aluminum or carbon-fiber reinforced pl…
360	NOVELTY - The method involves pressing a second component with respect to a plate-shaped first component. A first rivet is inserted in the second through-hole formed in the second component. The position of the robot (5) for rivet hammering in orthogonal direction is changed with respect to the axial direction of the first rivet according to the force which the first rivet receives from the first…
361	NOVELTY - The utility model claims a riveting process verifying device for pneumatic accessories of a civil aircraft, referring to industrial assembling and manufacturing field, comprising a base, a front bracket, a middle bracket, a rear bracket, a riveter feeding transmission mechanism, a riveting clamping device, the position adjusting device, a sensor system, a top iron and the riveting plate…
362	NOVELTY - The system has a drawer type nail plate module (2) which comprises a drawer and a slide rail which is fixed in the drawer. A single rivet control valve is connected with a nail outlet end of a nail cabinet (1). Two ports of the cabinet are respectively used as a staple delivery end and an air inlet end of a nail plate. An air pressure input module (3) comprises an air inlet pipe and a c…
363	NOVELTY - The fixture has a main frame connected with a connecting plate and arranged with a rectangular-shaped frame structure. A guide rail is provided with a locating plate. The locating plate is formed with a locating hole corresponding to different siding product information identification. A location connection base is connected with the guide rail of a sliding block. A positioning shaft of…
364	NOVELTY - The device (300) has a fastener body (302) provided with a cylindrical extension part (316). A pallet (352) includes a central bore (384) in which the cylindrical extension part is received. The pallet is articulated with the cylindrical extension part through a connection kneecap (390). An attaching unit (320) attaches the kneecap with the cylindrical extension part and comprises a nut…
365	NOVELTY - The method involves activating a mode of flush repair for a structural damage of an aircraft by using a synthesizer system. A repair infrastructure is analyzed by an analyzing module. A set of bonded parts is supported together by using riveted joints based on load-paths encountered in a location of a skin structure associated with the damage of the aircraft. A doubler portion is shaped…
366	NOVELTY - Material properties are monitored by using a sensor having at least two linear primary conductor segments for imposing a magnetic field and sense element(s) oriented parallel to the conductor segments near a material being processed; connecting the sense element to dedicated electrical circuitry in an impedance measurement instrument; and converting each sense element response into an e…
367	NOVELTY - The device has a working carrier frame including number-controlled bracket system for aircraft skin part forming process, and a fixed working support frame comprising two pieces of an end beam, and two longitudinal beams. An arc support plate and support screw, an end beam and a longitudinal beam form a square working support frame. A longitudinal beam translation is fixed on an end set…
368	NOVELTY - The method involves fixing a stretching tire with a riveting assembly clamp. A rest zone is covered with a glass pressing plate. A lug locating hole is fixed with a skin stretch. A curvature point of a symmetrical area is determined. Stretching skin cutting process is performed. The riveting assembly clamp is fixed with a skin frame beam. A spring pin is formed with a locating rivet hol…
369	NOVELTY - This new utility model is one used for aircraft assembly of the multifunction actuator fixed with measuring reference hole position of camera detecting module, a pressing workpiece surface and pressing module and switch module of station on main supporting board, upper pressing component integrated with the normal check module, upper supporting board set with main can drive in the follo…
370	NOVELTY - Two arms (24,26) connected to a common base, and provided with a magnet (36) and a reed switch (37) respectively, are attached to the control surfaces of the adjacent aircraft components such as flaps or slats (10,12). A mechanical fuse (30) constrains the two arms together in a closed state in normal position, and breaks when the stress between aircraft components exceeds a predefined …
371	NOVELTY - The semi-automatic rivet hammering apparatus (10) has a rivet hammering unit (11). The rivet hammering unit has a lower hole drill (114B) forming a lower hole in a rivet hammering location, a finishing drill (114A) to expand the lower hole inner diameter and finish the lower hole as a through hole, and an air hammer (111) for hammering the rivet in the rivet hammering location. An opera…
372	NOVELTY - The utility model claims an aircraft quick dismantling fixing mechanism, comprising a hanging support plate, the upper part of the hanging plate is provided with a fixing fastener, the fixing fastener comprises a connection together located on the hanging part of the upper side, the lower fixing part side, the hanging part comprises an upper extending section connected together and a fr…
373	NOVELTY - The structure has a fastening structure which is provided between aircraft fuselage (1) and wing box (3) through binding belt (4). Two ends of the binding belt are provided with a port. A left bolt (8) is passed through the left end of the wing box and left end of binding belt. The front pre-tightening bolt and rear pre-tightening bolt are successively loaded into binding joint (7). A r…
374	NOVELTY - A driver head (2) is constantly turned to an end direction such that the end of a driver (16) and the rear end surface of the driver head are separated. The driver head is driven via the driver actuated with a piston (14) such that the driver head strikes a rivet. USE - For fastening structural materials e.g. shell plates of aircraft. ADVANTAGE - Suppresses continuous generation of nois…
375	NOVELTY - The gauges make calculations to get minimum and maximum diameter and thickness of a bucking rivet after riveting. The gauges are made with special tool steel material with high accuracy in computer numerical control (CNC) milling and checked with coordinate measuring machine (CMM), where the different gauges are made to inspect different diameters of rivets like 2.4 mm, 3.2 mm 4.0 mm, 4…
376	NOVELTY - The structure (8) a fixed portion. A panel element is an outer element of the structure. Multiple connection units, each of which connects the panel element to the fixed portion in an articulated manner. Multiple connection units collectively forms a reliable connection between the panel element and the fixed portion so as to make the structure be an iso-statically connected housing. A …
377	NOVELTY - The method involves connecting two thermal deformation mismatched structural pieces of a hyper-sonic vehicle by using a bolt. Minimum clearance is determined under condition of thermal load release. A structural piece is fixed in a gap with a self-locking nut of a binaural pallet to record as gap between the structural piece and the bolt. Number and specifications of the bolt of the str…
378	NOVELTY - The method involves providing aircraft panel with adjustable height and has hole-side machine and riveting side machine. The hole-making machine and riveting tool (2) is provided with fixture base (6). The fixture base is composed of a table and a hydraulic column for supporting the table and is installed on the sides of a machine tool (1) and riveting machine tool gap at the middle por…
379	NOVELTY - An adjustable depth control device (12) has an attachment device (14) coupling the adjustable depth control device to the fastener driving tool. An adjustment device (15) is coupled to the attachment device to adjust and control a driving depth of the tool. A stopping head formed on a rivet die (30) keeps the rivet die in a chamber of the tool and limits the rivet die's traveling distan…
380	NOVELTY - The electrical mat has an electrical component on the layer (43) including one bus (52). A window (60) is provided for each bus. Each bus has a connection face (53) for electrical connection to a lead line. Each fastener (70) has a threaded part (71) that extends through the corresponding window. An electrical connection is established between the connection face of the lead line and th…
381	NOVELTY - The system has a spacer (20) fixed to a cover component on a side by a mounting unit (22). The spacer comprises a hook and loop fastener (30) on an opposite side of the spacer, where the fastener is releasably engaged with a hook and loop fastener (32). The fastener (32) is fixed to a third-party component on a side by a mounting unit i.e. adhesive layer (38), where the side faces away …
382	NOVELTY - The apparatus has a light source (7) which irradiates light from the diagonal direction with respect to a hammering direction of the rivet (12). A judgment unit judges the quality of the hammering height of the rivet, based on the shadow region (C1) produced on the outer plate (10) or the rivet by the light irradiated by the light source. A camera (8) images the shadow region. A confirm…
383	NOVELTY - The utility model claims an aircraft windshield mounting structure, comprising an inner support, an outer support and windshield glass, further comprising a connecting bolt, the connecting bolt has two bolt main body, two of said bolt main body are arranged in parallel, between the bolt body connection body for fixing connection, the bolt main body and the connection body is an integrat…
384	NOVELTY - The utility model relates to an aircraft skin rivet binding technology field, claims a device for preventing reverse nail in aircraft drilling rivet feeding nail, comprising a rivet conveying device for rivet conveying, anti-falling device connected with the nail feeding device; the anti-falling device comprises a baffle plate provided with an inserting matching hole and an assembling g…
385	NOVELTY - The lateral carrier member (4) and structural member (6), of an aircraft fuselage, are held together by a fastener assembly of a bolt (34) and rivets (22,24) which define a circular path (26) to lead forces (18) at the lateral member into the structural member. The circular path is formed by a number of rivets in rings , which also form a second circular path (28) concentric to the firs…
386	NOVELTY - When this new utility model provide a kind of one Mini digital accomplishment system, belonging to intelligent assembly manufacturing area, solving of the existing technology and adrill compression riveting to separately carry out the automation degree and low defect, system initial state, adrill machine alignment workpiece, low riveting head rising to working height, rivet to rivet cla…
387	NOVELTY - The utility model claims a locating fixture for aircraft cabin door assembly automatic drilling and riveting assembly, comprising a frame structure and a plurality of locating structure. wherein the frame structure is a rigid structure for connecting the locating structure. the frame structure 1 is connected with four locating structures; each locating structure comprises a connecting s…
388	NOVELTY - The copper rivet bearings has a base (1) that is provided with a bracket (2), where a crossbeam (3) is set with a positioning tire (4). An upper riveting punch (5) is set with a rivet cap (7) connected with a spring (8). A bearing positioning tire (9) is attached with an upper screw (11) and lower screw (13) of a washer (12). The upper end of a bracket is arranged in a long hole (3-1), …
389	NOVELTY - The vertical take-off aircraft includes a body, an oscillating element and an energy source. The oscillating element includes a truncated cone made of piezoceramic material with a hole in the center for a bolted connection with the aircraft body. The side of the truncated cone is stepped. The upper and the lower platforms are connected to the power source through a high-frequency genera…
390	NOVELTY - The fixture (1) has a rivet reservoir (12) provided for rivet elements (7), and a rivet head (5) for bringing the rivet elements into components (8) to be connected. A transport path i.e. flexible pipe (16), for the rivet elements is extended between the reservoir and the head. An eddy current brake (17) is provided at a rivet head-side end of the transport path, and comprises magnets t…
391	NOVELTY - The piece has a main body provided with a connection pin. The connection pin is formed with a pin hole. An end of a bolt is formed with a rod supporting space. The connection pin is provided with a limiting component. The connection pin is fixedly connected with the bolt. An end of the rod supporting space is matched with multiple notches. An outer circumference of the connection pin is…
392	NOVELTY - The structure has a wall plate (4) divided into an upper wall plate (7) and a lower wall plate (8), which are connected by a rivet (5). A hinge structure (6) is connected with the lower wall plate. USE - Folded wall structure for a low-altitude aircraft. ADVANTAGE - The structure is simple, and has high reliability and low maintenance cost. The structure increases attendance rate and re…
393	NOVELTY - A semi-hardened braid, which includes a knitted fiber in cylindrical shape is inserted into a fastening hole. A guide shaft for release is inserted in the cylindrical hollow portion of the semi-hardened braid, and both ends of the semi-hardened braid are crushed and extended in the shape of head. The semi-hardened resin contained in the semi-hardened braid is thermoset until a rivet-lik…
394	NOVELTY - The apparatus has a defect reader that estimates a backside corrosion and a fatigue crack around the rivet through a distribution of electromagnetic fields processed through the signal processor. A display unit visually confirms a defect estimated through the defect reading unit. A control unit controls the sensor unit, the signal processing unit, the defect reading unit, and the displa…
395	NOVELTY - The method involves placing and fastening stringers (14-1, 14-2) at an inner surface of a skin panel (12), and utilizing clips (20-1) for positioning a mask (30) along a circumferential direction with respect to the skin panel. The clips are provided on a frame (16) for fastening an automatic rivet element with a reference mark (36), where the automatic rivet element rivets the clips wi…
396	NOVELTY - The fixture has multiple movable upright posts that are arranged on a base. A locating frame is arranged between the movable upright posts for locating an airplane wainscot. An outer wall of two sides of the locating frame is provided with a guide adaptive device for locating the locating frame. A side of the movable upright post is provided with a guide device that is matched with the …
397	NOVELTY - The method involves fixing a wall fixture between a hole-making machine and a riveting tool. The wall fixture is fixed with a wall fixing frame and a rotating base by a fixture base. Two sides of a tool base are formed as a U-type structure. A U-type structure is provided with a ram sliding fit that is fixed with the rotating base. The wall fixing frame is matched with the rotating base…
398	NOVELTY - This utility new type provide a one top iron anti-impact protection device, used for preventing the airplane structure component is iron damage in the riveting process, a stop for a rivet, the shape of said top iron is rectangular or square, wherein a protection device comprise: for said aircraft structure for preventing the top iron damage in the riveting process, said protection compo…
399	NOVELTY - The check pin insertion and removal apparatus (10) comprises a press actuator (32) having a press housing with a press rod extending from inside of the press housing to a distal end of the press rod outside the press housing. A check pin holder is operatively connected to the distal end of the press rod. The check pin holder is operable to removably attach a check pin on the check pin h…
400	NOVELTY - The apparatus has a frame equipped with an upper frame and a subframe. A hydraulic cylinder is arranged in the frame that is provided with a cylinder rod. A needle bearing is equipped in an upper end portion. A cam rod is supported by upper frame rolls. An upper portion jaw pressurizes an upper end of a rivet. A spring is arranged with the upper frame in up and down movement to move the…
401	NOVELTY - The method involves measuring cycle time (8) defined as installation time of blind rivet, and measuring travel time defined as propagation time of transmitted and reflected sound waves transmitted through blind rivet. The travel time and cycle time are related and obtained the time relation pattern establishing borderline between area of suitable rivets (11) and area of unsuitable rivet…
402	NOVELTY - The aircraft (2) has an engine (4) e.g. gas-turbine engine, an airframe (16) and an auxiliary unit e.g. electrical generator (18) and hydraulic pump (20), for converting mechanical shaft power of the engine into electrical, hydraulic and/or pneumatic energy. The auxiliary units are fastened to the airframe fastened and connected with the engine over a drive connection (26) for supplying…
403	NOVELTY - The brake disc has several dynamic discs, several stationary discs, impact disc and a bearing disc which are overlapped in an order. The faces of a middle ring are riveted with several dynamic discs. The faces of each stationary disc and face of the impact disc are riveted with several sheets. The frames are arranged in the stationary disc and impact disc respectively. USE - Brake disc …
404	NOVELTY - The energy supply device (200) comprises an electrical coupling device (241) for the releasable electrical connection of the energy supply device with the aircraft (1). The electrical energy for supplying the electrical thrust generator (110) of the aircraft from the energy supply device. The electrical thrust generator is transferable. A mechanical coupling device (242) for releasably …
405	NOVELTY - The device (10) has an electrical connection unit (12) comprising a portion (13) connected to an electrical power supply wire (11) followed by another portion (14) that is permanently bonded to a resistor element. The unit has a single-piece solid body provided with the portions. The latter portion tapers and possesses thickness (e) in an elevation direction, where the thickness is decr…
406	NOVELTY - The planes are overlapped and a friction stir riveting tool having consumable pin (64) with cutting feature is provided. The tool is rotated at different speeds for cutting planes into desired depth and for plasticization of pin to perform diffusion bonding. USE - for diffusion bonding multiple planes such as steel and stainless steel of e.g. aircraft components by creating holes. ADVAN…
407	NOVELTY - The device has jaws (11, 12) provided with riveting ends (110, 120), which are intended to cooperate with a rivet part. The jaws are moved between an inactive position in which the rivet ends are moved away from each other and a riveting position in which the rivet ends are moved toward each other. Actuation element (15) is connected with a driving element, which is operated in a releas…
408	NOVELTY - The temporary rivet (10) has operation shaft which is displaced with respect to cylindrical main body. The fastening holes (13,14) are installed to temporary rivet from arbitrary side on front side or back side, and penetrate the fastener which performs actual fixing of predetermined members (11,12). A circular mark is provided in processing apparatus, and performs position detection of…
409	NOVELTY - The structure has a set of modules (M1-M6) arranged independent to each other. The set of modules is separately fixed on a primary structure of a section of an aircraft e.g. passenger aircraft. Each module comprises a fastener i.e. bracing unit, that is fixed on the primary structure for supporting a set of maintaining elements i.e. beams. A connection element is mounted between two mai…
410	NOVELTY - The overload protection unit comprises a mechanical tear-off unit (3), and a monitoring unit (5), which is provided for monitoring the mechanical integrity of the mechanical tear-off unit. A mechanical release device is provided for automatically triggering a mechanical device in case of tearing of the mechanical tear-off unit. The monitoring unit has a sensor device (6) for monitoring …
411	NOVELTY - The method involves fixing an outer side surface of a skin unit is fixed with a main locating unit. A location clamping component connected with a skin unit at a clamping location. A long truss unit is connected with the skin unit at a key characteristic point. The key characteristic point is divided into a measuring point and a riveting point. The skin unit and a stringer are fixed wit…
412	NOVELTY - Thread eye of a winding machine (12) comprises at least one thread guiding surface for guiding at least one thread (26) or bundle of threads, and an area, whose temperature can be controlled or adjusted. The thread eye (10) is near, adjacent and/or adjoining to the thread guiding surface. USE - The thread eye of winding machine is useful: for producing a hollow-profiled component (14) o…
413	NOVELTY - A hoop tension finger doubler (12) comprises several finger portions which include two rivet openings, such that the width of the finger portions increases in the rivet openings area. The doubler fastens to a lower fuselage skin panel (14) and an upper fuselage skin panel (14). USE - For aircraft fuselages. ADVANTAGE - The stress concentrations in the lap joints can be minimized effecti…
414	NOVELTY - The mechanism has a pair of driving mechanism that is arranged on a slat. A sliding rail is connected with a rack through several rivets. The wheels are installed on the roller frame. The sliding rail is fixed on the roller frame and a main wing rib. The rack and sliding rail are driven using a transmission gear. USE - Slat drive mechanism for aircraft. ADVANTAGE - The slat drive mechan…
415	NOVELTY - The apparatus (100) has a connecting part (340) for jointing a rivet to a tightening object. A cutting part (350) cuts a head of the rivet connected in the tightening object with specific height. A measuring unit (360) measures height of the cut rivet-head. Control units (200, 220) receive value of height of the rivet-head from the measuring unit and control operation of the cutting par…
416	NOVELTY - The device has a main body provided with a top iron cover, a mounting base, a combining board, a rigid spring, an embedded module and a sensor. An upper of the mounting base is formed with a thread hole for fixing plane of the mounting fixing. The top iron cover and the mounting base are formed with a movement pair for limiting the top iron cover and the mounting base to perform a singl…
417	NOVELTY - The method involves using a laser line scanner to scan and measure a drilled rivet hole and surrounding area. A 3Dimensional point cloud feature data of the drilled rivet hole is obtained and fitting, denoising and leveling the three-dimensional point cloud feature data of the drilled rivet hole. The point cloud data closer is obtained to an actual characteristics of the drilled rivet h…
418	NOVELTY - The attachment structure has reinforcement thin plate (24) that is attached by inner surface (22A) and/or surface of surface material (22) of location where fixtures (10) are arranged. Synthetic resin rivets include expansion portion (26C) that is protruded to core material (20) side by axial portion (26B) protruded from head portion (26A) and is inserted in rivet penetration hole (25) …
419	NOVELTY - The connection assembly (1) has a rivet (5) whose rivet heads (6,9) are positively supported on respective connection partners (2,3a,2,3b), so that the connection partners are arranged between the rivet heads in form-fitting manner. A rivet shank (11) is provided with a coupling structure (12). A passage opening (4) is formed with an inner wall (14) with a counter coupling structure (15…
420	NOVELTY - The method involves fixing a combined structure of a metal e.g. aluminum alloy, and a composite material e.g. glass fiber composite material, with through holes. A rivet is inserted into the through holes of the metal and the composite material. A low-voltage electromagnetic riveting system (6) is contacted with a coil winding of a riveter (4) to form a discharging circuit. A processing…
421	NOVELTY - A columnar roller (6), arranged between a movable rail (5) and a fixed rail (4), slides along the movable rail. A flat rivet (9), provided to the fixed rail, is positioned corresponding to a stopping area along the movable rail. The corner portion (9a) of the flat rivet obstructs the movement of the columnar roller. USE - For seat of e.g. motor vehicle, aircraft. ADVANTAGE - Relieves im…
422	NOVELTY - The emergency shutdown mechanism (1a) comprises multiple electrically driven rotors (101), which are provided with a drive system. A drive motor (100) is operatively connected with the electrically driven rotor. The drive motor is connected to a line connection (1c) for control signals and energy supply. A mechanical separating device (1b) is arranged on the line connection, and is desi…
423	NOVELTY - The apparatus has a riveting assembly that is arranged for vertical riveting with multiple riveting tools. A drill is provided for drilling a hole in a work piece and an upper ram assembly. A nose assembly is pivotally connected to the upper ram assembly having a rivet finger assembly at a lower end. The pivoting nose assembly in operation moves between a first vertical position and a s…
424	NOVELTY - The method involves preparing a porous medium material plate that is formed with a cylindrical blind hole array, where thickness of the porous medium material plate is 400-600 mu, depth of the cylindrical blind hole is 250-350 mu and diameter of the cylindrical blind hole is 50-90 mu. Porous medium material plate mounting point is selected on a supersonic aircraft body surface. An edge …
425	NOVELTY - The aircraft assembly has several structural components and an electrically conductive bonding network. One of the structural components is formed of material of low electrical conductivity. The bonding network includes one planar strip (13) of highly electrically conductive material attached to one structural component. The strip includes an omega-shaped loop (16) extending out of the …
426	NOVELTY - The automated manufacturing system has a tacking cell that is configured to tack one or more stringers to a skin plank (19). A riveting cell is configured to receive a tacked plank from the tacking cell and to rivet the one or more stringers to the tacked plank. A splicing cell is configured to receive several riveted planks from the riveting cell and to attach one or more splice string…
427	NOVELTY - The tool has a left supporting upper right post (1) and a fixture bracket (3) provided with a left side turning mechanism (4) that is connected between a right supporting upper right post (2) and a right side turning mechanism (5). The right side turning mechanism is movably fixed with the left side turning mechanism and equipped with a bracket changing device (10). The bracket changing…
428	NOVELTY - The method involves fixing a first connection element to a ring head of a connection cable. The first connection element is provided with a first electric connector. A second connection element is fixed to an end of a towing cable. The second connection element is connected with the first connection element. A connection cable ring is connected with a fastening element or a guiding elem…
429	NOVELTY - A main frame (11) and a sub frame (12) directly receives the reaction force produced when a pressure apparatus (21) pressurizes the rivet on a workpiece (W). The workpiece is entered into an opening on the workpiece by a rivet insertion mechanism. USE - For automatic riveting of e.g. aircraft frame body. ADVANTAGE - Simplifies maintenance of riveter since the frame allows moving of rive…
430	NOVELTY - The utility model claims a tool for the airplane riveting connecting layer is pressed, is applied in the aircraft assembly manufacturing process equipment technology field. An aircraft connected layer pressing tool, the compaction tool is made of elastic material, comprising a head and a tail, the head is provided with a hole along the axial direction for containing the rivet rod insert…
431	NOVELTY - The insert (10) has a fastener (11) electrically connectable to an electrically conducting area on a supporting structure. The fastener comprises a thread (12), which screws onto the electrically conducting area. A flange (15) defines a supporting surface (17) that is mechanically connected to another supporting structure, and is electrically connected to another electrically conducting…
432	NOVELTY - This new utility model belongs to riveting process area, specifically relates to one kind of used for fine tube solid rivets on the top iron. There is no use for the fine tube solid rivets on the top iron, not on the thin tube of the aircraft control system equal part riveting connecting realize core rivet. Operating system of plane using multi-thin pipe riveting structure, rivet of the…
433	NOVELTY - The apparatus has a rail system (500) attached to a surface (414) on a structure (402). A multi-axis carriage (504) coupled to the rail system moves along the rail system for moving a riveting tool in axes relative to the surface. A tool module removably coupled to the multi-axis carriage receives the riveting tool. A controller controls movement of the riveting tool to a number of pres…
434	NOVELTY - This utility new type of new aircraft section riveting assembling type frame, comprise external platform module in the platform module and special riveting module, and an outer platform module comprise levelling device, bottom platform, an upright post, an outer platform, a lifting screw and in platform, and an outer platform and the bottom platform through eight upright connecting as a…
435	NOVELTY - The utility model claims a combined slender curved inlet duct of aircraft, comprising a plurality of cylindrical member, the cylindrical member from the outside are connected end to end, the cylindrical member is connected from the outside by several sheet parts (1) to form a tubular member, the edge of the sheet component is provided with a flange edge (2), like parts and like parts ar…
436	NOVELTY - A workpiece is placed between the opposing jaws (24a-b) of a C-shaped frame (24). An anvil (42) is moved from one of the jaws to engage with a factory head on one end of the rivet. An arm is linearly extended to move the anvil using a linear actuator (38). The other end of the rivet is upset by linearly displacing the frame on an end of a robotic arm, forcing a button-forming die (46) o…
437	NOVELTY - The multi-function automatic drilling and riveting actuator comprises a modular design that is provided with a functional unit, where functional unit is provided with a switching module (1). An automatic reference correcting module (2) is connected with the switching module. An automatic detection module is set with the modular design. An automatic tooling module (7) is attached with a …
438	NOVELTY - Method involves integrating an existing aircraft instrument mounting structure bolt checking method. A bolt connection mode of a typical aircraft instrument mounting structure is selected. A bolt checking method to be verified is determined. A finite element analysis model is established by using the traditional bolt checking method and the bolt checking method to be verified. The selec…
439	NOVELTY - The system has an aircraft body (1) provided with a fixed wing aircraft (11), a connection terminal (12) and a network connection platform (13). A matrix structure (2) is provided with multiple rotary wing aircrafts (21), four mechanical hands (22), a service platform (23), a radar detection system (24) and four damping wheels (26). Each rotary wing aircraft is provided with a power sys…
440	NOVELTY - The half hollow punching rivet (1) has a rivet head (2), and a rivet shank (3) that is attached with a front-sided shaft aperture (4) through a shaft hole (7). The rivet head is provided with a front-sided head aperture (6) through the shaft hole opening into a head hole (5). The shaft hole is branched with a scope-side suction (8,9) by continuous transverse bore (10,11). The rivet shan…
441	NOVELTY - The protection system has the external coating (E.C.) placed on a rivet (R) with a nut (N) stabilizing the coating and the internal part (I.P.). A mesh layer (1) covers the outer face with a metal strip (3) on the outside row of rivets. An insulating material is placed on the internal section with the rivetable nut and held by fastening rivets (4). USE - For use on composite aircraft st…
442	NOVELTY - The component has a rod and a head that are provided with an integrated structure, where the rod is provided with a cylindrical-shaped structure. An outer circular surface of the rod is provided with a screw thread that is fixed with a nut. A head is provided with a conical structure whose end part is provided with a cross structure. A bolt is fixed with the nut. A riveting tool is fixe…
443	NOVELTY - The fastener has a stem (11) provided with a cylindrical barrel (12) and an end (13) and designed as a metal part, which is provided with first region that is partially surface-treated by an anodic oxidation element (O) and second region covered by a portion of the cylindrical barrel with a lubricating coating (R). The lubricating coating is applied to an annular portion of the cylindri…
444	NOVELTY - The system (10) has a vacuum source (22) for providing vacuum, and an end effector coupled to a distal end of a delivery conduit (18). A pressurized air source is operatively coupled to a control system (16). An unloading mechanism (12) is provided with an extractor catcher and a back flow port that is in in fluid connection with an upper surface of the extractor catcher. The control sy…
445	NOVELTY - The apparatus (10) has countersunk holes which are formed in workpiece (12). The countersunk head rivets (30) are inserted into countersunk holes. A programmable control device (ST) is provided for generating tool control data (ws). An optical sensing device (22-1) is provided for sensing workpiece surface, and for providing sensing data (ed). A control device is provided for evaluating…
446	NOVELTY - The method involves calculating a size of sphere required to create a sphere-based ring gage to simulate a contact point between a rivet height gage and a sharp edge of a specified sharp-edged ring gage, and calculating expected protrusion height from the top of the rivet height gage to a reference surface formed by the top of a set of spheres of the size required to simulate the contac…
447	NOVELTY - The utility model claims a mechanical arm for flight and unmanned aerial system, belonging to the product of cross-border field combination, comprising the multi-rotor aerocraft and mechanical arm; multi-rotor aircraft comprises an aircraft, a flight device. the human body attitude control device and a wireless transmission module; the aircraft comprises an image collecting unit, an ima…
448	NOVELTY - The aircraft skin rivet unit difference detection device includes a depth scale (1), a connecting unit, a bracket (2), a bolt (3), a rotating shaft (4), and a rotating frame (5). The connecting unit is arranged at the bottom end of the support, and one end of the rotating shaft is vertically connected to the top end of the support. The rotating frame is fixed to the other end of the rot…
449	NOVELTY - The utility model claims a intelligent top aircraft pneumatic riveting assembling, relating to aerospace assembly manufacturing field, comprising a top iron cover, a base, a combining board, rigid spring, embedded module and a sensor. through the different material and riveting plate thickness is measured in mechanical and vibrating signal, written in the embedded system technique of re…
450	NOVELTY - The planetary gear (30) has ring gear base that is connected to static component (40) via bolt connections. The bolt connections are arranged on circumference of ring gear base in axial direction of planetary gear. The bolt connections are arranged such that frictional connection is provided between ring gear base and static component with defined frictional force. A gap is arranged bet…
451	NOVELTY - The device has a parachute (4) connected with an aircraft body (2) through a connection belt. An upper part of the aircraft body is equipped with a parachute cabin (3). A bottom part of an air bag (6) is pressed in the parachute cabin through the parachute. The parachute cabin is connected with a cold air bottle (9). A control conduit (7) is provided with an electromagnetic valve (8). A…
452	NOVELTY - The guide has an upper cover plate and a lower cover plate fixed by a locking bolt and provided with a coaxial round hole. A conical locating movable pin is equipped with the round hole and divided into a pin rod and a taper end. The taper end passes through the lower cover plate, and is sleeved with a spring and an elastic locking pin rod. The upper cover plate is provided with a slidi…
453	NOVELTY - A stud (10) with a flat head (12) and a threaded shank (14), is inserted through a hole (22) in a grounding plate (24), to which the head is attached using a rivet (20). A nut (28) is threaded to the shank with a washer (26). A lock nut (16) is fastened to the shank after placing wire terminals (30) and washer (32) over the nut (28), so that wire terminals are held in electrical contact…
454	NOVELTY - The disk (4) has a support provided by pucks (5) secured to the rear disc by rivets (20), where each rivet is inserted into a through hole passing through the rear disk and a hole facing one of the pucks. Each rivet comprises a cylindrical rod (21) inserted into the orifices of the rear disk and of the stud and having an end (22) deformed against the stud, and a head (23) having a cylin…
455	NOVELTY - The device (100) has a rivet arm (11) that is provided with a jaw (10) for crimping a rivet. A servo motor (20) is configured for transmitting power for driving the rivet arm. A rotary encoder is configured for measuring a rotation angle of the rivet arm. A power supply (400) is configured for supplying power to the servo motor. A servo controller (300) is configured for controlling the…
456	NOVELTY - The method involves utilizing a structured light emitter to project a matrix light to an aircraft wall panel around a position, where holes or drilling and riveting are needed. A matrix light is utilized to form a projection on a surface of the aircraft wall panel. A binocular vision system is utilized to calculate an actual coordinate of an intersection of a projection matrix. A wall s…
457	NOVELTY - The floor connection assembly (1) has a fastening element (2a,2b) that is provided for fixing the floor connection assembly at four fixing points in a floor structure. Two adapter plates (3a,3b) are connected with each other over a connecting element (6), such that the mechanical connection between the adapter plates and the fastening element is displaced into specific axis. The displac…
458	NOVELTY - The utility model claims an aircraft fuselage connecting piece, comprising a supporting separating plate, wherein the outer surface of the lower end of the supporting separating plate is provided with a panel; the outer surface of one side of the panel is provided with a matching panel; the outer surface of the panel is provided with a rivet hole and a reserved hole; the reserved hole i…
459	NOVELTY - The method involves using laser line scanner to scan the surface of the aircraft where the reference hole is located, and point cloud data of the reference hole and its vicinity. Due to the smoothness of the aircraft surface, in the point cloud data of the aircraft surface, there is a threshold for the difference between the longitudinal coordinates of two adjacent points in the area ne…
460	NOVELTY - The folding type hoop support structure has clamp portion, flat conical head semi-hollow rivet, clamp bracket, sleeve and double-lug supporting plate moving self-lock nut. The clamp bracket and double-lug supporting plate moving self-lock nut are connected by two rivets. The hoop sleeve provided with the expanding opening is connected with the clamp bracket. USE - Folding type hoop supp…
461	NOVELTY - A connector (2) has at least one functional end (A, B) which can be inserted into one or more cavities (27) in the mounting surface (6). The cavity mouth (28) is provided with at least one slat (4), preferably two slats, connected to a return mechanism, preferably a spring. The functional end of the connector is held inside the cavity by the slat(s). USE - For use in land vehicles, mari…
462	NOVELTY - The utility model claims a multifunctional automatic drill riveting actuator for aircraft assembly, use function unit modularization design, comprising a unit switching module automatically reference the alignment module, presser foot and normal direction automatic detecting module, automatic drilling module. aperture detecting and stack thickness automatic measuring module, an automati…
463	NOVELTY - The nut (1) has a rivet sleeve (2) arranged with a set head (3), a deformation region for forming a closing head, and a threaded section (5) arranged with a female thread, where the female thread comprises maximally four complete thread turns. One of the set head and the deformation region, which is transformed into the closing head, includes relative strength that is 50% or 25% greater…
464	NOVELTY - The tool has a cross beam (22) whose two ends are respectively fixedly connected with an upper end of two upright posts (21). Two ends of a RAM (3) are slidingly installed on two upright posts. The RAM is provided with a first driving device for driving sliding along Z-axis. A sliding table (4) is slidingly fixed on the RAM. The sliding table is provided with a second driving device for…
465	NOVELTY - The structure has a left conduit (1) fixed on a left flat pipe welding nozzle (2) that is connected with a vertical way joint (4) by a left bolt coat (3). A right conduit (5) is fixed on an inner side of a right flat pipe welding nozzle (6) that is connected with the vertical way joint by a right bolt coat (7). Two ends of a fuse are connected with the left bolt coat and the right bolt …
466	NOVELTY - The holding and mounting devices comprise a rotating disc with a Velcro pad (K1) and a substructure (U1) attached to the rotating disc with a lashing strap (G1) for securing tablet-computers at a thigh of the pilot and/or the mounting device. The tablet-computer is fixed on the thigh of the pilot and is rotatable with a hand in each direction from portrait format into a landscape format…
467	NOVELTY - The bushing has a cylindrical bushing main frame (1). A cylindrical through hole is provided in the middle of the bushing main frame. The inner rounded edge of one end of the bushing main frame is provided with rounded corners. The rounded corner matches the rounded corner between the bolt shaft and the bolt head of a bolt (4). The material of the bushing frame is a shape memory alloy. …
468	NOVELTY - This utility new type relates to an aircraft engine mounting manufacturing field, specific relates to a one aircraft engine mounting structure. Comprising mounting supporting base, a hoop, front pin shaft, a front pin shaft and eyelet bolt, through rear pin shaft and mounting supporting base activity connection, bolt after the pin shaft and mounting supporting base activity connection, …
469	NOVELTY - Wrought product comprises an aluminum alloy comprising (in wt.%): copper-corrosion (2.6-3.7); magnesium-corrosion (1.5-2.6); manganese (0.2-0.5); zirconium ( less than or equal to 0.16); titanium (0.01-0.15); chromium ( less than or equal to 0.25); silicon ( less than or equal to 0.2); iron ( less than or equal to 0.2); other elements (less than 0.05); and aluminum (balance). USE - The …
470	NOVELTY - The effector has a bore pressure socket unit combined into a bore pressure combined cutter (6) and a bore motor (7). The bore pressure combined cutter is mounted with a motor shaft of the bore motor. The bore motor is connected with an indexing disk (8). An inserting nail puller unit, a riveting unit and a bore pressure honeycomb unit are arranged on the indexing disk to form an angle i…
471	NOVELTY - The connection has a bolt (130) with a bolt head (129) positioned at the inner end of a bearing (124). A bushing (136) is received on the bolt. A radially expandable coil spring (138) is positioned between the inner end of the bushing and the bolt head. A nut (134) is tightened about the outer end of the bolt to cause the bushing to move relative to the bolt. When unexpanded, the spring…
472	NOVELTY - The tool has an automated bucking bar assembly that includes a magnetically attractive base (152). The base is constructed to exert a compression force over a surface of a structure engaged by the base in response to a magnetic force being applied to the base so as to attract the base to the surface. The base includes an opening through the base to extend a portion of the tool through t…
473	NOVELTY - The battery tray has tray assembly (1) that consists of a tray for holding the battery such that multiple L-bracket is riveted to the tray to secure the tray assembly by tightening multiple hexagonal screw on each L-bracket. A handle is used to slide the tray assembly on the multiple rail (2) which is installed on the battery bay floor (4) by screws. The holding rod is provided to aid i…
474	NOVELTY - The method involves designing input and output index of a modular electric source according to design requirement of an aircraft robot of a redundancy mechanical arm (1). A connection mode of a power supply module, a circuit board, an input port, an output port and a connector are designed (2). The power supply module and the circuit board are designed (3) according to function combinat…
475	NOVELTY - The partition (1) has a rigid structure perpendicularly extending to a longitudinal axis of a cabin and occulting a space between a floor and an interior face of a fuselage. Vents balance pressure on sides of a partition. A mechanical connection (10) connects the partition to a primary structure of an aircraft, where the mechanical connection has a rod (11) with fixed length. An end of …
476	NOVELTY - The utility model claims an aircraft driving seat, comprising a seat main body, the seat main body back two sides fixedly connected with the chair waist back curved beam, chair outer side L-shaped curved beam, the chair waist back curved beam, the chair outer side L-shaped curved beam are riveted with each other, the seat main body comprises a chair back curved panel, a chair waist curv…
477	NOVELTY - The device has a brake sheet assembling mechanism, a gasket assembling mechanism, a riveting mechanism and a discharging mechanism that are fixed on a side of a rotary working table. The brake sheet assembling mechanism is provided with a three-coordinate module device, a brake sheet feeding component, a brake sheet pressing rod and a brake sheet pressing gun. The brake sheet feeding co…
478	NOVELTY - The disk has multiple fan-shaped blocks whose two end surfaces are fixed with a radial convex lug. Two side surfaces of the first fan-shaped blocks are connected with side surface of the second fan-shaped blocks. A groove is formed between two lugs and adjacent end of the fan-shaped block. The groove is installed with a key slot by rivets. Multiple fan-shaped blocks are connected togeth…
479	NOVELTY - The utility model claims a rivet riveting clamp for civil aircraft maintenance, comprising a rivet and a rivet core; the rivet core is sleeved with a clamping sleeve; the clamping sleeve is provided with a through hole; the rivet core is set in the through hole; the top part of the clamping sleeve is provided with four groups of clamping blocks; the bottom of the clamping sleeve is prov…
480	NOVELTY - The method (1000) involves inserting (1002) a composite rivet blank comprising a composite material into a hole in a unit. The composite rivet blank is heated (1004) using joule heating while the composite rivet blank is in the hole. The composite rivet blank is finished (1006). The composite rivet blank is heated so that a temperature of a first portion of the composite rivet blank is …
481	NOVELTY - The apparatus has a fetch unit equipped with a feeder (100) that is connected to an oval tube (130). A shooting machine (200) is induced into tubes, and a movement route is moved to a supply bundle. A tube end of a guidance system (300) is provided with the rivets in multiple sizes. The rivets are provided at a lower part of the supply bundle. The rivets are positioned at the shooting m…
482	NOVELTY - The method involves establishing a workpiece coordinate system, and drawing coordinate definition chart. The drive locating collaborative work space is analyzed. The collaborative work space is divided in grid manner. The riveting machines are respectively installed on aircraft wall horizontal laser tracker for measuring reflector. The difference between space grid node actual relative …
483	NOVELTY - This utility model relates to aircraft technology field, specifically, claims a frame structure of light fixed wing aircraft, it comprises shaft in aluminium alloy engine bracket, a front landing gear strut, a main landing gear, cabin bracket and an operating rod, said engine bracket riveting aluminium alloy shaft, fixed connecting shaft and the engine bracket in the front landing gear …
484	NOVELTY - The aircraft has constructional segment formed by a fuselage (6), an aerofoil and a tail unit, and a fastening arrangement. The fastening arrangement is provided in connection of another constructional segment which lies in an arrangement plane. The fastening arrangement has a mechanical and adhesive fastening connection. Degrees of freedoms are provided on an axis arrangement lying in …
485	NOVELTY - The utility model claims a mounting on the pneumatic riveting gun of aircraft skin variable multi-aperture rivet gun head, belonging to aircraft skin tool field, comprising a scaling gun head, scaling the gun head comprising a shell, a driving gear, a driven outer gear, claw, a strong spring, the outer wall of the operating rod, the shell is close to the one end of the rivet hole is pro…
486	NOVELTY - The disk pair has a compressing disk and 14 static plates riveted to a brake shell. The compressing disk and four moveable and static disks are sequentially overlapped, where the compressing disk is a static plate pivoted on a frame. The moveable disks are provided with moving plates on the frame. A locking plate radially limiting movement of a brake plate is fastened with a moveable di…
487	NOVELTY - The aircraft seat has a holding plate (9) for receiving vessels (8) with a stem (20), a bowl (19) and a foot (21), where the aircraft seat has a receiver and a movable support platform (3). The support platform has a mechanical coupling connection. The holding plate has a recess (12) for receiving the vessel in the area of the bowl. An edge area (11) of the recess extends to an edge of …
488	NOVELTY - The method involves placing a metallic sleeve (504) in the holes in the first and second components such that the metallic sleeve is in contact with the first and second components, while placing the composite rivet (502) in the metallic sleeve. The heat is applied and deforming the force (530) to the composite rivet to join the first and second components to form an assembled composite…
489	NOVELTY - The tool (1) has a receiver (6) fixed at a side (20) of a housing heading (7) and a rivet thorn (3). Sections of the receiver are fixed within an open-type piece (5). A shank (4) and the receiver are arranged with each other. A final region (8) of the rivet thorn is extended by the receiver. An electrical energy source (9), a transmitter (10) and an electrical actuator element (11) are …
490	NOVELTY - The tool consists of two horizontal jointed levers with facing inner end faces (11,21) and a pressure tool between the faces. The inner end face (21) of a first lever (2) has a pressure part (8), which I placed on the head of a connection bolt (18). The inner end face (11) of the seond lever (1) has a cylindrical recess, which is placed on an expander bolt (23). A extraction unit (24) e…
491	NOVELTY - The aircraft has a machine wing fixed with multiple grids. A larger hinge is connected with a tail wing by a wide flat wing. A top end of a crank connecting pole is connected with a wing sleeve tail end that is connected with a rivet. The crank connecting pole is provided with up and down flapping wings that are provided with a blocking grid, where the crank connection pole is made of c…
492	NOVELTY - A base layer (102) is provided, and a layer (200) of fiber composite material having a specific stiffness is deposited with respect to the base layer. A layer (202) made of fiber composite material having stiffness greater than the stiffness of the layer (200) is formed on the layer (200). The layer (200) is riveted with the base layer, and the layer (202) is riveted with the layer (200…
493	NOVELTY - The method involves delivering the rivet elements (3) from a rivet supply unit (4) to a rivet cartridge (2) accommodated in a rivet cartridge holder (5), and accepting the rivet elements in an oriented manner. The rivet loading station (1) is arranged to detect the predefined properties of the rivet elements before the rivet elements are delivered to the rivet cartridge, and the propert…
494	NOVELTY - An aircraft door, comprising a plurality of profiles which are assembled to form a frame structure, the aircraft door comprises two or more than two part of the section are spliced to form node, the node is equipped with connection piece, said proximate matters are connected through the connecting piece, one profile is fixed by a bolt and the connecting piece at the node. the sectional …
495	NOVELTY - The probe (20) has a hollow tubular portion with an end is mounted to an aircraft (10) and other end extends from aircraft terminating in external convex shape with holes equally spaced. A cylindrical portion has an end with internal curved surface convex shaped end of tubular portion. A cylindrical portion has holes in alignment with other end holes of tubular portion. A rivet is desig…
496	NOVELTY - The system has a tacking cell for tacking more stringers to a skin plank. A riveting cell receives a tacked plank from the tacking cell, and rivets the stringers to the tacked plank. A splicing cell (32) receives a set of riveted planks (32a) from the riveting cell, and attaches splice stringers to the set of riveted planks. A side of body cell receives a spliced panel from the splicing…
497	NOVELTY - This utility new type claims a one aircraft hollow rivet for riveting tool, comprising a machine body, a holding member and a holding member to base construction of bayonet, wherein the opening of the opening part relative to two of the one form of the anvil, and the other one is given of movable component, extruding pole of working travel up the opposite of direction, one end is hinged…
498	NOVELTY - The calculator has a paper board that is printed with angles and lateral distances in nautical miles, and altitudes on the sides. The base of a needle is riveted to the paper board, and moved manually pointing towards a place on ground surface. The lateral distance of the aircraft from ground surface is calculated from the point of needle based on the altitude at respective side of boar…
499	NOVELTY - The device (1) for joining metal sheets by riveting unit in an aircraft manufacturing e.g. aircraft fuselage panels, comprises a drilling system (4) having a first carriage, a drilling head mounted on the first carriage and a drilling head axis, a riveting system (6) having a second carriage, a riveting head (38) mounted on the second carriage and a riveting head axis, and an unit for m…
500	NOVELTY - The utility model claims a riveting impact surface protection of riveting comprises riveting, the riveting rod body front end is rivet punching, the punch riveting of the punch rivet end surface is an outer convex arc shape; the rod body of the riveting on the back end rivet table is provided with a circumferential mounting groove; the periphery of the punch rivet table is covered with …
501	NOVELTY - The method involves positioning one component which contains a fiber composite material in an overlap joint with another component. A shared through-hole (103) is laser-drilled through the fiber composite material of one component. A rivet (104) is inserted into the through-hole. The rivet is fixed to the components. The laser-drilling is carried out using a high-energy laser beam. The …
502	NOVELTY - The utility model claims a nail head for measuring height gauge by a corresponding amount and assistant bush by gauge, wherein the gauge is groove-shaped side opening structure, in the gauge of the opening groove is provided with assistant bush, assistant bush is provided with a locating hole, the locating hole is provided with a rivet to be detected; the upper surface of the gauge groo…
503	NOVELTY - The rivet has a screw comprising a handling element (16), and a countersunk head (20) separated from the element by the groove. A sleeve has a widened collar (40) to receive the head, and a tubular shank (42) including a threaded inner surface (48) engaged with a threaded portion (26) of the screw. The handling element includes a first handling portion (28) to guide the introduction of …
504	NOVELTY - The bracket has multiple arched clamping plates that are arranged together in a parallel manner. A base frame is connected with the arched clamping plates along length direction. The arched clamping plates are formed with mounting holes that are fixed with a curvature shaped aircraft wall and the arched clamping plates. An end plate is formed with a connecting hole that is fixed with a …
505	NOVELTY - Bolt connection structure state monitoring system based on micro-nano sensor comprises a micro-nano sensor fixed on a combined surface of a machine box bolt connection structure of an aircraft engine. The micro-nano sensor monitors stress distribution formed by bolt pre-tightening force on the combined surface. A data collecting system receives data information of the micro-nano sensor.…
506	NOVELTY - The tool assembly comprises a retaining clip that is installed on additional air intake door mounting bolt. A safety pin is riveted on an arm. A safety clip locking pin is attached to the arm by a retaining cord. USE - Tool assembly for air intake doors of fighter aircraft. ADVANTAGE - The retaining clip is assembled on additional air intake door on fighter aircraft without requiring ex…
507	NOVELTY - The structure has a connecting piece connected with a wing panel rib that is provided with a wing panel frame and a missile cabin vertical beam. The wing panel rib is jointed with a longitudinal side of a first missile section frame. A second missile section frame is fixedly connected with the wing panel rib by a rivet. A rear end of a rear plate and a third missile section frame are co…
508	NOVELTY - The method involves establishing (302) a connection with multiple structural health sensors through a pre-existing interconnect fixture. Multiple mechanical coupling points on aircraft are determined (304) based on structural characteristics of aircraft and location of each structural health sensor. Multiple adapters are provided (306). An actuation system is coupled (310) to mechanical…
509	NOVELTY - The assembly (100) has an indicator arm rotatably mounted on support, that is moved between stowed position in which arm is arranged within support area and deployed position in which arm is arranged outside of area. The arm is secured to support in stowed position by fastener. A pull linkage (312) is moved with respect to pivot to rotate trigger element, when flap assembly (102a,102b) …
510	NOVELTY - The method involves displacing a counter strike device (36) in a controlled manner such that the counter strike device applies a predetermined support force against an end of a rivet (20) to carry out multiple striking of the rivet using a multi-strike device (30) for urging a head of the rivet and the counter strike device. The multiple striking of the rivet is carried out at frequency…
511	NOVELTY - The structure has a bolt (2) passed through a fitting. An upper end of the bolt is fixed on a side wall and formed with a concave groove of a side wall. The bolt is connected with the fitting by a return spring (3), a handle (4) and the bolt. A spring card (1) is fixed on a bottom card (11). An assembling piece is formed with a through hole for receiving the bolt. The spring card is att…
512	NOVELTY - The device has an arc-shaped piece (2) fixed between an aircraft speed reduction plate and an aircraft fixing structure for generating elastic deformation under action of load. An upper surface of a buffer cushion (1) is attached to a lower surface of the aircraft fixing structure. A middle side of the arc-shaped piece is arched upwards, and fixedly matched to a lower surface of the buf…
513	NOVELTY - The device has a motor shaft whose top end is provided with a universal sucking disk base and a sucking disk. A driving cylinder is fixed on a bottom plate. The driving cylinder is provided with a motor shaft locking device and a movable shaft. An air cylinder system is utilized for driving the movable shaft to move up and down. A sensor is protruded on a sucker. The sensor transmits in…
514	NOVELTY - The disc has folding and pressing orders as a pinch disc, a moving disc, a stationary disc, another moving disc, another stationary disc, third moving disc, third stationary disc, fourth moving disc and a bearing disc base. The moving discs have a moving sheet and a connecting component that are connected by rivets. The stationary discs have 24 pieces of stationary disc fanning strips, …
515	NOVELTY - The utility model claims an aviation instrument multi-point expansion riveting assembling tool, relating to the technical field of assembling tool, comprising a gear plate assembly; a locating device and a punch device; the gear plate assembly is provided with multiple riveting holes; the locating device is located at the bottom of the gear plate assembly; the locating device is used fo…
516	NOVELTY - The device (100) has a shaft portion (210) for extending along an axial line. A head (220) is coupled to the shaft portion. An end surface (220a) of the head is provided with a flat surface. The flat surface perpendicularly intersects the axial line. The end surface of the head is provided with an inclined surface. The inclined surface is arranged on an outer circumferential side in rad…
517	NOVELTY - The device (10) has an exposed cutting surface (22) for removing material from a rivet head protruding from a component surface (14). A spacer unit (24) spaces the cutting surface from the component surface, where the cutting surface is a surface coated with abrasives or filing surface including a pattern of spaced grooves. The spacer unit abuts on the component surface, where the cutti…
518	NOVELTY - The tool has an active part (PA) and a receptive part (PR) cooperating functionally independent of each other by a manual, pneumatic, hydraulic and/or electric tool. A plane (PL1) of an assembly carries a head of a structural blind rivet with a breakable pull rod (TS) or a lock blind rivet (RV) with the breakable pull rod, and another plane (PL2) of the assembly carries a bulb of the st…
519	NOVELTY - The section has lengthened structural elements (40, 42) vertically placed in front of faces of a fuselage frame (22). The structural elements comprise a central part (40a) and two opposite parts (40b, 40c). The structural elements are placed in a central opening. A structural floor (16, 20) is connected with the central part of the lengthened structural elements by a mechanical connecti…
520	NOVELTY - A hose for delivery of pre-conditioned air between a ground-based heating-ventilating unit and an internal ventilation system of an aircraft, comprising: (a) at least two hose segments, each hose segment having at least one end provided with a fastener interconnectable with a fastener on an end of an adjacent hose segment; (b) each hose segment having an exterior layer formed of a singl…
521	NOVELTY - The fastener assembly (8) has a first fastening module (12), which is provided in connection with a structural part of the vehicle. A second fastening module (16) is provided with a fastening interior equipment of the car. A connection unit (20) is provided in addition to the first fastening module and the second fastening module in a mounted state. The connection unit comprises a screw…
522	NOVELTY - The structure has holes (44a, 44b) formed in a portion of respective components. A pin with a through-hole, extends through a portion of the holes in the components. The pin absorbs a shear load applied to the structure. A bolt (80a) extends through the hole and the pin. The bolt has an outer diameter smaller than the pin hole diameter such that a clearance fit is formed between the bol…
523	NOVELTY - The invention claims an aircraft brake drilling and riveting machine, belonging to the technical field of aircraft parts maintenance, comprising a working platform, a magnetic drill fixed on the working platform and a riveting removing assembly; the riveting removing assembly comprises a supporting plate rotatably connected on the working platform and a locating plate fixed on the top s…
524	NOVELTY - This utility model is claims a aircraft hinge assembly, comprising a left half hinge (1) and right hinge (2), a rope (3), a left half hinge (1) by rope (3) and the right hinge (2); aircraft hinge assembly used in airplane rudder surface beam (5) is connected with the aircraft wing back beam (6), wherein the left half hinge (1) is fixedly connected with the rudder surface beam (5) and ri…
525	NOVELTY - The aircraft ceiling trim element (12) comprises a load-bearing support platform (16) that is adapted to form part of an aircraft ceiling trim. A support (18) is attached to the support platform. The primary structure (20) is connectable to the aircraft. The electrical connection (24) is attached to the carrier platform which is connectable to an electrical supply network of the aircraf…
526	NOVELTY - The utility model claims a traction airplane turn restriction mechanism, comprising main rod connecting plate, a landing joint plate, a landing joint U-shaped pipe, a shaft pin, a tension spring, a main connection pipe, bolt, turning bolt, connection sheet, pin hole, groove type groove, connection sheet hole. The utility model through mutual cooperation of each component, so it has flex…
527	NOVELTY - The structure has a clamp upper part connected with a lathe dog that is connected with a semi-hollow rivet plane cone head. A half part is provided with a through hole. A lower part is provided with the through hole or a screw thread through hole. USE - Double-connection hoop structure for use in an aircraft engine. ADVANTAGE - The structure improves assembly and pipeline state of an ai…
528	NOVELTY - The structure has a conical-shaped head provided with a semi-hollow rivet. An upper part of a clamp is connected with a lathe carrier. The lathe carrier is inclined at an angle of 32-34 degree. Thickness of the clamp is 14 mm. A lower part of the clamp is provided with multiple through holes. USE - Foldable triple clamp structure for an aircraft engine pipeline. ADVANTAGE - The structur…
529	NOVELTY - The method involves taking a rectangular sunlight endurance board with an aspect ratio of 300:210 and marking the four sides of the sunlight endurance board and the four vertices. The right-angle points and of the tail of the machine housing is flattened to the left and right beam grooves to form an equilateral triangle. The skeleton is fixed with a colloidal solid, and fixed with rivet…
530	NOVELTY - The device has a machine elements (30,50) having an articulation of input (40) which are connected to the mechanical connections (151,152). The machine element defines a vertical axis of rotation (AX8). A L-shaped articulated rod (60) is connected between a third articulation (13), mid-sized reference (2) and machine element around the axes of rotation (AX1-AX5) by a fifth articulation …
531	NOVELTY - The device has a rod body whose ends are equipped with fastener covers (13, 14). The rod body comprises two beams (11, 12) that are fixed at two structure elements e.g. engine (1) and a mast reactor (5). A connection ring (17) connects the two beams in an interdependent manner for ensuring filtering of vibrations generated by the structure elements. The connection ring receives a shock …
532	NOVELTY - The calibrator has a calibration disk (1) whose surface is carved with a cross line. The cross line divides surface of the calibration disk into four quadrants. A center of the calibration disk is formed with a hollow point i.e. conical hole. An end of a handle (2) is fixed on the calibration disk by a countersunk rivet (3), where the handle is made of a stainless steel plate. The handl…
533	NOVELTY - The structure has a fastening device (10) fastening a first component (12) to a second component (14) and comprising a fastening unit (20) with a longitudinal axis. A clamping unit (16) is associated with the first component such that the clamping unit is movable in first direction and fixed in position in second direction, where the first direction is parallel to the longitudinal axis …
534	NOVELTY - The method involves using assembly holes for positioning. The rear beam component and the skin component on the fuel tank are formed under the frame. The error of the assembly hole is specified millimeter. Accurately position one to eleven partition portions on the wing tooling. The lower skin of the wing fuel tank is rivet. The skin is glued under the oil tank to seal. The lower tank o…
535	NOVELTY - The structure (1) has a T-shaped stringer (3) riveted to a skin portion (2) by kiss-bond-rivets. An ohm symbol-shaped former (4) made of fiber composite material is riveted to the skin portion by the kiss-bond-rivets and formed with an opening (11). The stringer transverse extends to the former through the opening. Shape of the opening corresponds to external geometry of the stringer. T…
536	NOVELTY - The aircraft frame (1) has two segments (10,20) which are made as single unitary element in composite material and are provided with a web (2), a stiffening structure and a fitting (4). The two segments are joined by the fittings using rivets, so as to form the aircraft frame main portion. The stiffening structure is provided with two diagonal bars (32,33) and horizontal bar (31). The w…
537	NOVELTY - The reamer has a drill head (11) whose diameter (D1) is set less than the diameter (D2) of a reamer portion. The first grooves (31) and second grooves (32) are set to divide an outer circumferential surface of the second cylinder into two peripheral edges (121). Each blade on the drill head and a corresponding peripheral edge on the reamer portion are transitionally connected by a step …
538	NOVELTY - The apparatus (100) has support unit (130) which is connected to a waist fixture (110), and is connected according to the length of the body of the operator along transverse direction. The upper portion of the fold support stand (120) is controlled along transverse direction. The support unit is set to support the arm at the time of performing the riveting work. The waist fixture suppor…
539	NOVELTY - The assembly has a rear enclosure (40) provided with a side wall (42) including portions (42a), which are rearwardly extended along and close to a mast, and other portions (42b), which laterally protrude with respect to a wall portion on an outer side to cover rear fasteners. The latter portions of the side wall approximately include a bump shape and are connected to the former portions…
540	NOVELTY - The underwater aircraft has a bow dome (1) that is arranged with a middle pressure resistant shell (2), tail fairing portion (3), diamond wing portion (4) and bow dome. The watertight cover of tail fairing portion is fixed at both ends of shell through pressure riveting portion. A rhombic wing portion is arranged on central pressure resistant shell. The pair of wings (4-1) are arranged …
541	NOVELTY - The bracket has side flanges for mounting the bracket on an aircraft, where the bracket is riveted to a surface of the aircraft. A firing controller, a breech place and a magazine are mounted on a top of the bracket by using mounting screws. A top fairing and a fairing pad are finally assembled to the bracket to complete assembling of the bracket. A base is sufficiently reinforced with …
542	NOVELTY - The self-calibration device has a reference plate (2) that comprises a measuring target plate. The measuring target plate is coaxially arranged with a machine seat (1). The outer circumference of the measuring target plate is provided with non-uniformly distributed first holes. A distance measuring sensor (7) is arranged on the machine seat, and is used for measuring the curved surface …
543	NOVELTY - The system has a set of rivet fingers mounted on a ram portion of an automatic riveting machine for grasping a rivet (11). A rivet injector assembly receives the rivet by air pressure from a feed tube (26), holds the rivet at opposing longitudinal ends of the rivet and moves into the grasp of the rivet fingers. The rivet injector assembly releases the rivet such that the ram portion mov…
544	NOVELTY - The system has a distribution box and a mechanical arm fixed on an unmanned aircraft. The distribution box is utilized for placing to-be dispensed items. The distribution box and the mechanical arm are connected together. The distribution box is connected with a dispatching center through a wireless connection. The unmanned aircraft is provided with a controller module, a wireless commu…
545	NOVELTY - The utility model claims an airplane part riveting device, comprising a bottom plate, the left side of the bottom plate is connected with an upright post, the upper end of the upright post is connected with a transverse plate, the upper end of the middle soleplate is set with hydraulic cylinder, the upper end of the hydraulic cylinder is connected with a connecting pad. the upper end of…
546	NOVELTY - The honeycomb rivet comprises of two sleeves adapted for insertion in the hole defined on a workpiece, and a stem that has a shank (158) extended from a stem head. One sleeve (104) is expanded to expand the other sleeve, such that the two sleeves lock together and attach the honeycomb rivet to the honeycomb material and workpiece. USE - For attaching honeycomb to a workpiece used in air…
547	NOVELTY - The utility model claims a double-seat light aircraft with parachute, comprising a machine body, the front part of the fuselage and cabin rear riveting, riveting the front of the cockpit with a nacelle, fuselage rear part riveted with the tail wing, a cockpit back is fixedly installed with parachute cabin, and the whole parachute in the parachute cabin, a wing comprises central wing box…
548	NOVELTY - The assembly (30) has a headrest frame (32) comprising a body portion (34). A top element is interconnected with the headrest frame, where the top element includes a set of elongated slots. A spring clip element is interconnected with the top element. A bracket element with a locking rivet is coupled to the headrest frame. A headrest tube (38A) comprises a longitudinal slot, where the h…
549	NOVELTY - The rivet (10) has a cylindrical shaft (12) comprising shaft diameter (Ds) and ends (20, 22) provided at a deformable portion (25) to form a shop head. A factory head (16) is connected to one of the ends of the shaft, and includes factory head diameter (Df) greater than the diameter of the shaft. A conical recess (18) is preformed in the factory head coaxial with the shaft and narrowing…
550	NOVELTY - The cover has a big opening cover (1) connected with a machine body by a quick-release lock (6), where the big opening cover is a chemical milling or sheet metal assembly. The big opening cover and a small opening cover (2) are vertically connected with a rivet (4) by a hinge component (3). An arc side of the small opening cover is connected to a non-hinge side of the big opening cover …
551	NOVELTY - The piece has a housing provided with a stringer (2), a three-fork joint (3), a supporting rib (4), a reinforcing sheet (5), and a connecting belt plate (6). The stringer is arranged on an upper surface of skin (1) to configure a co-cured structure. The three- fork joint is located at a middle position of the skin along length direction. The supporting rib is located between the three-f…
552	NOVELTY - The machine has piercing tool (52) comprising a drilling axis, and an upper support element i.e. upper plate clamp (71), and a lower support element i.e. lower plate clamp (21) mounted relatively to each other in a bringing direction of the sheet clamps closer to allow parts (8) to be clamped to be riveted. A tool for holding and setting up a rivet i.e. upper snap (51). A support elemen…
553	NOVELTY - The embodiment of the utility model claims an airplane system for leaving and bolt, comprising a rivet, the rivet comprises a nail rod and a nail of the nail rod, the nail rod is uniformly provided with a plurality of clamping along the length direction, the clamping cone, two bottom vertical with the length direction of the nail rod, and close to one side of the nail cap is first botto…
554	NOVELTY - The structure has a protective cover (1) whose inner cavity is inserted with an engine (2). A front part of the protective cover is provided with a mounting frame. A head of the engine is provided with a connection frame. The mounting frame is connected with the connection frame through a first bolt component along circumferential direction. A back part of the protective cover is fixed …
555	NOVELTY - The vehicle has a first frame coupled to a structural tunnel (14) and engaging a first axle assembly and a first suspension assembly. A second frame is coupled to the structural tunnel, and engages a second axle assembly and a second suspension assembly. A cab assembly is coupled to the structural tunnel and isolated from the structural tunnel, the first frame and the second frame. An i…
556	NOVELTY - The pressure relief valve comprises a valve seat that provides mechanical locking at valve open position. An external thread connection is provided on the fuel tank. The fuel tank pressure is automatically relieved through the valve seat. The burst pressure is tested. USE - Pressure relief valve for pilotless target aircraft. ADVANTAGE - The pressure relief valve comprises a valve seat …
557	NOVELTY - The utility model claims a aileron operation parallel mechanism with disengaging function, which is suitable for large aircraft using mechanical operating system. large aircraft with mechanical operation system, two cover flaps are connected in parallel in the cockpit, the head weight is large, torque, making the increasing aircraft flight quality of the aircraft is reduced. The utility…
558	NOVELTY - The system has a moving camera installed on a linear slide platform, an automatic drill riveting machine and a multifunctional actuator fixing end. The moving camera is mounted on a camera light source and a camera lens. An inner end part of the camera light source is placed on a base of the linear slide platform. The base is covered with a dust-proof cover. The base is arranged with a …
559	NOVELTY - The seat (10) has a backrest (12) and a base (13) mechanically connected with a seat structure (11). The base is moved between a folded position and a deployed position with respective to the backrest. The seat structure comprises a mid-sized mechanical connection element (16) that is connected with a structural element (17) of an adjacent passenger seat. The seat structure comprises an…
560	NOVELTY - The method involves removing actuators mechanical connections from the movable (10), leaving it free to rotate around hinge line (2), balancing the movable and calculating its coarse static momentum in first approach. The static momentum is refined and frictional momentum is obtained. An elastic element (300) is incorporated on the control surface and a second order mechanical system is…
561	NOVELTY - The method involves connecting a cover (20) to a compartment of an aircraft (1) by an extensible connection element (25) in order to enable the cover to be retained and to be moved transversely while a float (15) is inflating. The cover is fastened to connection element by a reversible fastener element. The cover is connected to the compartment by the connection element. The float is fa…
562	NOVELTY - The device has a mechanical attachment system and a self-closing hydraulic connection system that are arranged independent of each other. The mechanical attachment system is arranged such that the mechanical system is able to be actuated in a first step, and the self-closing hydraulic connection system is able to be actuated in a second step. A hydraulic fluid is allowed to circulate fr…
563	NOVELTY - The utility model relates to the field of parachute, especially relates to an aircraft safety landing device, wherein it comprises an umbrella box, soft connection, umbrella rope tray, thrust bearing; a fixing bolt and a parachute; one end of the soft connection is fixedly connected with the bottom of the umbrella box; the other end of the soft connection is fixedly connected with the u…
564	NOVELTY - The pump has a piston sealingly and coaxially received over a plug shaft. A socket shaft is positioned in a cylinder bore and axially aligned with the plug shaft. The socket shaft includes ends and a socket shaft bore, where the socket shaft bore is sized and shaped to sealingly receive the plug shaft. Another piston is sealingly and slideably received within the cylinder bore to partia…
565	NOVELTY - The mounting unit (100) has a connection element (5) with a recess (5a). A first support arm (1) is provided for having a first end (1a) for connection to a support structure of an aircraft and a second end (1b) for connection to the connection element. A second support arm (2) is provided for having a first end (2a) for connection to the support structure of the aircraft and a second e…
566	NOVELTY - The utility model claims a punch used in rivet dismounting operation, applied to aircraft assembly manufacturing technique equipment technology field. A rivet removing punch, comprising a punch main body, the punch main body is sleeved with a protective sleeve; the length of the protective sleeve is less than the punch head rod length of the punch main body; and the shape of the central…
567	NOVELTY - The apparatus i.e. aircraft circuit breaker (4), has an electronic circuit (22) cooperating with an operating mechanism to trip open separable contacts. A set of threaded conductive fasteners (32) has a conductive end portion (34), conductive shaft (36) provided from the end portion, and a set of conductive threads provided on the shaft. The threads electrically and mechanically engage …
568	NOVELTY - The device has a storage unit (24) with a connection element outlet (25). The storage unit includes two stacked, replaceable cartridges (26) each having an output flange for dispensing connection elements e.g. rivets. A detachable cartridge lock (26b) is attached to each of cartridges, and configured such that the cartridge is slidable via a cartridge guide (26a) to an operating positio…
569	NOVELTY - The alignment has bolts and pins coupling root base areas (5,6) with ribs (11,13) and staying in connection with a spar and another spar. A bolt couples a root base area (7) with a rib (12). The spars forming carrying box root are connected with one another in a root tip area. Connection fittings have stop units for pins. Axes of articulated, removable coupling are parallel among one an…
570	NOVELTY - The system has monitoring units for monitoring mechanical strain on an electric connection cable (6) for triggering operation of safety setting units of the cable, in case of crossing of a safety threshold value. The monitoring unit has a ring (8) in which the cable is passed, where the ring is carried by a mobile vane (9) associated with a fixed base. The vane and the base comprise det…
571	NOVELTY - The aircraft comprises an engine (31) limiting unit (35) that automatically alters the engine control unit (37) settings in order to reduce the mechanical engine power at air speeds below a first value, preferably between 150-220 knots, so that a reduced yaw moment acts on the aircraft. Mechanical engine power is increased at airspeeds above a certain second airspeed value. USE - Propel…
572	NOVELTY - The aircraft has connection plate (1) whose ends are extended along length direction of slide connection of base (3). The base is provided with fastening bolt (2) that is fixed on connection plate whose ends are arranged with stent (5) that is provided with rotating rod (12). The rotating rod is slidingly connected with steering arms (7,11) whose free end is provided with connection bel…
573	NOVELTY - This new utility model claims a kind of one aircraft brake machine, comprising machine frame and pressure riveting machine head, wherein the between of upper machine frame provided with support seat, support seat set with sliding plate, sliding plate and supporting seat equipped with slide rail, sliding plate middle part provided with a rotating shaft, rotate shaft and rotary connected …
574	NOVELTY - The aircraft structure (1) has two cup-shaped structural elements (10,20) which are secured at the tab (30) by a rivet joint (40). An edge portion (11) of one cup-shaped structural element (10) is extended on the surface (32) of the tab along a curve (11a) with a periodical course. An edge portion (21) of other cup-shaped structural element (20) is extended on surface of the tab paralle…
575	NOVELTY - The structure has a frame rib (3) riveted with an inner surface skin (1). An upper end of a vibrator soft material layer (4) is connected to a lower end of a vibrator hard material layer (5) through a fixing element, riveting, welding or cementing connection. A lower end of the vibrator soft material layer is fixedly connected with the inner surface skin in a parallel manner. An oscilla…
576	NOVELTY - The device has an ultrasonic transducer probe (1) including a piezoelectric unit and electrodes. A source provides a continuous alternating voltage of a preset frequency to the electrodes for exciting the unit. An electronic circuit (21) connected to the probe measures a quantity representing a complex valued electrical impedance of the unit using narrow band resonance inspection (NBRI)…
577	NOVELTY - The utility model claims a portable common riveting tool box for aircraft maintenance, comprising a lower box body and an upper box body hinged with each other, the lower box body and the upper box body is provided with a fixing lock catch; the upper box body and the lower box body are provided with a rectangular groove, and mutually buckled to form a storage cavity; the side surface of…
578	NOVELTY - The device has a fuel pump provided with a through-hole (1), a mounting bracket (2) and supporting ribs. A mounting structure is paved with an annular net (4), where a lower part of the mounting structure is paved with a ring net (5). A side strip, a rivet (7), the annular net, the ring net and the supporting ribs are radially connected together, where the supporting ribs are thin plate…
579	NOVELTY - The cabin module (16, 17, 18, 19, 20, 21, 22) has a pallet forming a floor element of a cabin compartment (1), where a pre-installed component e.g. seat, is pre-installed onto the pallet. A quick release fastener secures the pallet to a floor structure of the compartment, and is disposed on a bottom side of the pallet. A structure of the fastener transfers a load imparted by the compone…
580	NOVELTY - The actuator has a reference detecting module formed with a reference hole. A presser foot mechanism normalizes and presses a to-be-processed workpiece. A bracket (1) is provided with an upper bracket (11) and a lower bracket (12), where the upper bracket is provided with an electric push rod (5). The upper bracket is rotatably connected with a first rotating shaft and the lower bracket…
581	NOVELTY - The method involves reading impact of deformation in an aircraft wing. Position and size of the deformation is saved. Aircraft service is continued when the size of the deformation is between first and second reference values. The aircraft service is ceased when the size of the deformation is greater than a third reference value. Cracking and loosening of a bolt in a connection part of …
582	NOVELTY - A transport aircraft has a fuselage with transparent windows set in commensurate apertures. The transparent window is presented to the inner face of the fuselage skin within a push-fit frame, which it is riveted to the inner face of the fuselage outer skin. The window frame has an either essentially L- or rectangular-shaped cross section. USE - Window frame assembly for transport aircra…
583	NOVELTY - The system includes threaded fasteners (122',122") to fixedly secure the multi-pin radio frequency (RF) replaceable coaxial mounting flange structures (120',120") to RF hybrid assembly (110). A pair of coaxial electrical connectors (118',118") is mounted on the structures, such that the connectors are adjacent to each other without interposing fasteners in between the connectors. USE - …
584	NOVELTY - The tape (87) has a pressure bearing strip (90) is of a shape of a long stick and extends along the direction of the width of a sealing plate (89) and the length is equivalent with the width of the sealing plate. A backing plate (91) is of a shape of a long stick and extends along the direction of the width of the sealing plate. The pressure bearing strip and the backing plate which are…
585	NOVELTY - The protection system has an external coating (E.C.) placed on a rivet (R) with a nut (N) stabilizing the coating and the internal part (I.P.). A mesh layer (1) covers the outer face with a metal strip (3) on the outside row of rivets. An insulating material is placed on the internal section with the rivetable nut. USE - For use in composite aircraft structures to protect the structural…
586	NOVELTY - The seat (1) has a leg (110) mechanically connected through one of ends (111, 112) to a bucket (2) through first mechanical connection (11) and mechanically connected through another one of the ends (121, 122) to a floor (5) through second mechanical connection (12). Two third mechanical connections (13) comprise two degrees of freedom to move in rotation being designed for mechanically…
587	NOVELTY - The device has a chemical oxygen generator (10) that includes an oxygen source and an activation unit to initiate oxygen flow from oxygen source. A mechanical activation assembly activates the activation unit by a mechanical force exerted onto an activation element (15) of the activation unit. The mechanical activation assembly comprises a first mechanical connection from the activation…
588	NOVELTY - The device has a rigid structure in the form of a box, and a locking unit to lock a jet engine of an aircraft on the box. An engine thrust reacting device (14) has lateral thrust reacting link rods (26) each including a rear end (26b) mounted on a rudder bar (28) of the device via a mechanical connection (44). A mechanical connection (46) has a clearance between the rear end and a suppo…
589	NOVELTY - The utility model belongs to the airplane manufacturing field, claims a rivet once trimming device in batches. A rivet once trimming device, comprising a mould seat and a pressing plate; the die is opened with a notch of the steel plate, the steel plate thickness of groove bottom of the rivet have the same length, the steel plate of the notch on the bottom distance is regularly arranged…
590	NOVELTY - The device has a chemical oxygen generator (10) that includes an activation unit to initiate chemical reaction of chemical oxygen source producing oxygen. A mechanical activation assembly activates activation unit by a mechanical force exerted onto an activation element of the activation unit. The mechanical activation assembly comprises a first mechanical connection from the activation…
591	NOVELTY - The method involves processing base material of a coating to-be-applied (4).A rivet (3) is fixed into a test piece (1).A surface of the test piece is riveted on a bottom plate (2) to finish manufacturing process of a sample. The coating to-be-applied is pre-treated. A sample coating is sprayed with the hard object to detect a stress condition of the simulated aircraft. Adhesion quantita…
592	NOVELTY - The paint applicator has a cartridge, a piston (27) moving axially within the cartridge, and a replaceable nozzle (11). The nozzle is fastened to the front end of the cartridge, and has a replaceable felt stamp (43) at the free end. The piston seals a first interior chamber (33) relative to a second chamber (34) within the cartridge. The first chamber contains the paint medium (37). The…
593	NOVELTY - A 737CL type aircraft wing back beam upper edge repairing cutting locating tool, comprising: a L type recovery angle type member (5), a plate face is opening corresponding upper edge repair of the large wing back beam lapped by fastener hole at the two sides of the area, a L type locating corner section component (1); one side for maintaining cutting line, plate surface is equipped with…
594	NOVELTY - The casing has metal walls (101-104) mounted on a framework. The framework has four cross members (113-116) having equal lengths and connecting a front frame (111) and rear frame (112), where the cross members have a rectangular section. The frames are made of cast and machined magnesium alloy such as AZ91E alloy, and one of the walls is made of AZ31HP magnesium alloy. Metal rivets trav…
595	NOVELTY - The method involves removing rivets from an ejection seat back and opening a set of alignment holes in the seat back. An aperture is cut along an inner periphery of a router template that is attached to the seat back. An inertia reel door (146) is then attached to a doubler that is aligned with the alignment and rivets holes, and attached to the seat back. USE - Used for attaching inert…
596	NOVELTY - The adapter (20) has a first binding interface cooperating with a second binding interface that is secured to a rigid structure (10) of a connecting strut (4) of a turboshaft engine i.e. jet engine (2), where the turboshaft engine is arranged in front of a fan casing (12). Configuration of a third binding interface is different from that of the second binding interface. The third bindin…
597	NOVELTY - The invention relates to a magnetic drilling and riveting removing device, belonging to the technical field of aircraft parts maintenance, comprising a working platform; a magnetic drill fixed on the top surface of the working platform by using the magnetic seat and a rotating placing plate located below the drilling machine of the magnetic drill and rotatably connected on the top surfa…
598	NOVELTY - The utility model claims a riveting device for military aircraft parts, comprising a working platform; the upper surface of the working platform is provided with a placing groove; the upper surface of the working platform is located on the two sides of the placing groove is provided with a sliding groove; the sliding groove is slidingly connected with a sliding block; the top end of the…
599	NOVELTY - The pin connection comprises a lock element that is positioned between an inner end of bushing (136) and bolt head (129). The lock element is radially expandable, and is provided with a free radially outer dimension that is smaller than an inner dimension of inner bore (127). The lock element is expandable to have an expanded radially outer dimension which is greater than the inner dime…
600	NOVELTY - An annular carbon-carbon composite brake disc (17) has friction surface (15) containing 15-75 wt.% carbon-containing fibers and 25-85 wt.% resin binder, and dense carbon-carbon composite core (19) comprising 40-75 wt.% carbon-containing fibers and 25-60 wt.% resin binder. USE - Used in aircraft landing systems. ADVANTAGE - Provides increased heat capacity of heat stack, and reduces heat…
601	NOVELTY - The wing connection has a main spar associated with a fuselage (6) and inserted and joined into a main spar slot on a wing (7). An access door (5) on the fuselage allows a locking bolt to lock the main spar to the fuselage. Locking bolts are also provided on the backs of the rear spars. The locking bolts provide a non-permanent connection. The wing is formed from sheets of fiberglass or…
602	NOVELTY - The fiber reinforced plastic (FRP) joining structure (2A) has multiple portions such as right half portion (3a) and left half portion (3b) overlapped on each other and joined by an adhesive agent (4). The front end (6c) of self piercing rivet (6) struck from right half portion, which is arranged in the front side with non-hardened adhesive agent. USE - For fiber reinforced plastic joini…
603	NOVELTY - Mobile friction welding head can be moved independently of the position of the workpiece (6) and has a connecting system allowing it to be fixed to it and stabilized during welding. USE - Friction welding, e.g. in the construction, vehicle, shipbuilding and aircraft industries. ADVANTAGE - No massive machine bed is required. DETAILED DESCRIPTION - An INDEPENDENT CLAIM is included for a …
604	NOVELTY - The flexible carbon nanotube fiber circuit includes screwed, riveted and glued structure brackets that are provided with clamps, screws, washer and protection sleeve. The nanotubes are used for transmitting nearly 1000 times more current than copper. USE - Flexible carbon nanotube fiber circuit for use in aircraft system installation. ADVANTAGE - The industrial workflow is improved by e…
605	NOVELTY - A rivet squeezer comprises a C-shaped yoke connected to a riveting head body; a stationary handle releasably, fixedly and pivotally attached to the body; a lever swing arm handle pivotally attached to the body; and a mechanical linkage connected to the lever swing arm handle to convert pivoting forces applied to the lever swing arm handle into axial forces applied to a plunger tending t…
606	NOVELTY - The apparatus has punch feet (100) for facilitating engagement with punches (108) and having configuration of first set of blades (102). Micro-stop feet facilitate engagement with micro-stops, and has configuration of second set of blades engaged in a self-centered manner with indentations in a head (52) of an installed rivet (50). A punch foot has a cylindrical opening (104) having cen…
607	NOVELTY - The mechanism has an aircraft connection shaft connected with an aircraft cylinder tail end. A wedge block card connection shaft is fixed between the aircraft connection shaft and an emission cylinder. The aircraft connection shaft is connected with the emission cylinder. A shear bolt is fixed with a launching cylinder that is connected with the aircraft connection shaft and a housing u…
608	NOVELTY - The method involves providing a workpiece arrangement (4) with a first surface (6) and an opposite second surface (8). A hole (10) connects the first surface to the second surface. A blind rivet (2) has a sleeve (12) and a screw (14) extending through the sleeve and is fastened in the hole. The sleeve and the screw extends coaxially along a common central axis (16) between a first end (…
609	NOVELTY - The rivet (32) includes a bore (34) in which a multi mode fiber optic Fabry-perot strain gauge (36) is embedded. A recess (38) formed between gauge upper face and rivet upper end, snugly receives a male coupler (42) provided at one end of fiber optic cable (44) whose other end is coupled to a white light interferometric cavity length measurement device (46). USE - E.g. rivet, bolt, scre…
610	NOVELTY - The method involves regenerating electrical energy by one of electric actuators (10a-10d) operated in an electric power generating mode via a multichannel voltage converter circuit. The regenerated energy is transmitted from the actuator to an electric generator (1) operated in a motor mode, and the transmitted energy is transformed into mechanical energy and supplied to a heat engine (…
611	NOVELTY - A coating material comprises (mol.%): at least one silicon-organic compound (A') (15-50); at least one silicon-organic compound (B') (30-70); at least one crosslinking agent (C') (2-25); at least one organozirconium, organotitanium or organoaluminum compounds (D') (0-40) containing hydrolyzable organic radicals, for forming covalent bridges between silicon atoms and metal atoms of a met…
612	NOVELTY - The backrest (1) has a shell construction with a front plate and a back plate. The front plate and the back plate are connected to one other by permanent connection and form a one-piece backrest for aircraft seats with a shell construction. USE - Backrest in aircraft seats (claimed). ADVANTAGE - The aircraft has leeway for reducing weight is the seat. The backrest reduces the operating …
613	NOVELTY - This new utility model claims of one plane of electric control simulation electrified element base frame comprises the first connection terminal, the second connection terminal, light or signal light equal element, bolt, button switch and finish aircraft electric control monitoring power system circuit theory relation connected with the first connection terminal and the second connectio…
614	NOVELTY - The cockpit module (10) comprises a single pilot seat (12) that is provided with a piloting equipment, which controls the flying of an aircraft. The structural elements are assembled with the seat. The structural elements form a structure that surrounds the seat, and forms a mechanical framework. The seat is provided with multiple piloting controls. The mechanical link elements and elec…
615	NOVELTY - The plastic rivet comprises a female unit (100), in which a slot (101) is radially formed in the outer periphery. A male unit (200) is provided, in which a cut-out portion (211) is radially formed in the outer periphery to be flexibly inserted and coupled in the hollow portion of the female unit with the elastic deformation. An insert body (210) is formed in the lower end portion of the…
616	NOVELTY - The apparatus i.e. aircraft antenna mounting system (100), has a radome (110) comprising a layer of composite material. A mounting plate (120) is attached to the radome. An adapter plate (130) is associated with the mounting plate and configured to fit multiple antennas (140). A single continuous component is connected with the mounting plate. The adapter plate comprises multiple holes …
617	NOVELTY - The method involves overlapping a part of a plastic composite structure with a part of a metal structure (22). A cylindrical metal rivet (24) having a head section (25) and a shaft section (26) is protruded through a hole in the plastic composite structure and the metal structure, where the head section of the metal rivet faces a free surface of the plastic composite structure. A part o…
618	NOVELTY - The structure has an auxiliary oil tank shell (100), a stabilizing surface (200), and a fastener (300). The stabilizing surface is made of composite material. The fastener is made of metal material. One end of the fastener is passed through the auxiliary oil tank shell and is connected with the inner side of a tail shell (101) of the auxiliary oil tank shell. The other end of the fasten…
619	NOVELTY - The split yoke (203) has a yoke arm (214) connected to a bilateral hub spring (210) between an upper hub (212) and a lower hub (213). The yoke has two connection points to the hub spring, with one including a removable bolt (220). The yoke arm is pivoted relative to the hub spring about the other connection point, when the bolt is removed. USE - Split yoke for a folding rotor blade asse…
620	NOVELTY - The shear connection has a second interface (14) that overlaps in the longitudinal direction (1g) at an overlap section (19) with a first interface (13) and a first air frame (11). Attachment units (15a,15b) rigidly and non-interchangeably attach the first interface to the first air frame and the second interface to the second air frame. A shear bolt (17a,17b) rigidly and interchangeabl…
621	NOVELTY - The aircraft has an aircraft frame (1) connected with a rotor (4). The aircraft frame is connected with a solar panel (2). The aircraft frame is connected with a micro camera (3). A lower end of the aircraft frame is connected with a mechanical hand (5) by a hydraulic spring shock absorber. The rotor is connected with an independent motor. A head end of the rotor is connected with a bla…
622	NOVELTY - The utility model claims a mechanical arm structure for rotary-wing aircraft, comprising a connected with the rotary wing aircraft frame and hinged for mechanism manual grasping objects with the connecting frame, the connecting frame comprises flexible connecting arm of the fixed plate and can be bent, one end of the fixing plate is hinged with the mechanical hand fixed plate while the …
623	NOVELTY - Step by step feeding is achieved by mechanical connection between a driver (33), joined by output shaft to the inner part of a drive drum (29). The drive drum is directly driven by a drive motor concentrically arranged next to the drive and driven shafts. USE - Indexing mechanism for step by step feeding for use in combat aircraft. ADVANTAGE - Indexing is performed independent of extern…
624	NOVELTY - The utility model claims a rivet device for unloading rivet, comprising: a sliding block A, sliding block B, a connecting mechanism and a bolt B, the slider A and slider B are connected by a connecting mechanism; screw thread through hole screw thread of the bolt B B provided on the slide block connected with the screw rod end passes through the coaxial with the through hole of the scre…
625	NOVELTY - The method involves analyzing generated thermal stress under a condition of temperature environment. A thermal structure on an outer load is analyzed by detecting mechanical stress. Maximum mechanical stress is absorbed by the thermal structure. A connection area of the thermal structure is changed or adjusted when direction of the maximum mechanical stress is same as actual thermal str…
626	NOVELTY - The system has two types of gateboxes (102a) to release agricultural material from an aircraft. An adaptor frame (106) is coupled to the aircraft. The adaptor frame receives the gateboxes. A set of fasteners (302) e.g. latches, secures the gateboxes in the frame. A compressible seal (306) is coupled to the frame, and creates a barrier between the frame and one of the gateboxes. The comp…
627	NOVELTY - The tracking device (100) comprises a position determining unit (10) that is connected with a communication unit (24) set in a first housing. An exchangeable battery unit (11) is provided in the second housing. An electrical connection unit is positioned with a mechanical connection unit for the mutual electrical and mechanical connection. The electrical connection unit is arranged arou…
628	NOVELTY - The method involves cooling engine bleed air by an air to air radiator. Breakage of a wire mesh strand and loosening of a rivet are observed during overhaul of the air to air radiator. The loosened rivet and the wire strand are entered into an engine. Wire meshes are replaced by perforated plates, which are welded to an inner skin of the air to air radiator. The wire mesh is utilized to…
629	NOVELTY - The bonded structure has an wing skin including a close tolerance hole associated with a first accuracy level. An interior structure (204) includes an oversized hole associated with a second accuracy level that is different from the first accuracy level. An elastomeric grommet (214) is arranged in the oversized hole. One or more spacers (230) are arranged between the wing skin. The inte…
630	NOVELTY - The box (1) has a region accomplished for attaching the box at an aircraft structure (5). Another region (3) is accomplished for a mechanical contact with a recreation room (6) of a flight crew, where the mechanical contact is accomplished for power transmission between the aircraft structure and the recreation room. A third region (4) is provided for accommodating aircraft systems (7).…
631	NOVELTY - The rod (1) has a fastening device (2) provided with a clevis (3) and a shaft (4). A screw thread arrangement is provided with a tubular center part (5). A connecting bolt (7) is reciprocally inserted into a connection hole (6) of the clevis. The connecting bolt comprises a clip element (8) i.e. pitch circle ring such as three-quarter or two-third ring, which is engaged into a support (…
632	NOVELTY - The arrangement (23) has a pair of propulsor units (26) including a fan (34) and a fan shaft for driving the fan. A core engine (28) includes a turbine driving a core engine shaft. A mechanical connection part connects the core engine shaft to drive the fan shafts for each of the propulsor units. A pair of transfer drive shafts connects the core engine shaft to the respective fan shafts…
633	NOVELTY - The conduit has a tubular extrusion including an upstream end portion (12) that defines a relatively large diametrical extent for permitting the end portion to be connected to a conduit connection, where the connection has a relatively large diametrical extent. A spirally coiled downstream end portion (26) of the extrusion defines a relatively small diametrical extent for permitting the…
634	NOVELTY - The device has a bolt hole locating pin fixed on a drilling plate to realize positioning of bolt holes. A rivet locating pin is fixed on the drilling plate to realize positioning of a rivet hole. A spring is installed between the locating pin and the drilling plate. The rivet locating pin is connected with a handle. The drilling plate is connected with a drill mold to realize welding or…
635	NOVELTY - The rivet has a nail end formed with a cylindrical structure, where diameter of a cylindrical structure of the nail end is same as diameter of a circular platform of a middle unit of the rivet end, and diameter of arc step of the rivet end is two times of diameter of the cylindrical structure of the nail end, and diameter of a small circular concave groove of the rivet end is as half of…
636	NOVELTY - The fairing system (5) has a mechanical connection (40) for each blade (11) of a rotor (10) comprising a tab (35) integral with the control plate (32) of a collective blade pitch adjusting device (30) and a pitch lever (17) at the foot (13) of the blade. A ball joint (41) connects the tab to the lever. The mechanical connection of one blade differs from that of the other. USE - Fairing …
637	NOVELTY - The system has a power source (16) and nodes (18a-18n). A host unit includes a host mechanical housing and communicates with the node. A voltage regulator unit (14,40) comprises a first regulator mechanical housing mechanically mated with the host mechanical housing, and a first voltage regulator circuit (24,34) configured to condition the power from the power source and provide first c…
638	NOVELTY - The device (10) has a body (12) designed in an elongated form and extending along a longitudinal axis (L). The body comprises two opposite end portions (14, 16) arranged along the longitudinal axis, where the end portions receive external axial loads in compression and in tension. An elastic unit (36) comprises axial compression springs (36a, 36b) that are designed in an axially compres…
639	NOVELTY - The machine has a tripod head (8) fixed on a left side of a machine body (9). A connecting plate (4) is fixed on a lower part of a supporting column (5) by a rivet. Two ends of the supporting column are connected front and rear sides of the machine body. A connector (2) is fixed on an inner side of the machine body. Two ends of the rotating shaft are mechanically connected to the inner …
640	NOVELTY - The device has an axial convex lug boss fixed with a bearing cup and fixed with two sides of a strip-shaped hole along a length direction. The bearing cup and a brake shell are arranged at a convex outer surface of a brake shell surface line. A bottom surface of the bearing cup is formed with a convex key, which is formed with a rivet hole. A square groove is formed with a bulge of the …
641	NOVELTY - The head has least a collar installation tool (31'). The collar supply duct (41), L-shaped arm (45), vacuum duct (55) are connected with the collar installation tool. A suction duct (57) is provided with second portion of collars. A control unit is arranged to automatically perform the installation of collars on pins. A cleaning unit is provided to remove any sealant material remaining …
642	NOVELTY - The utility model claims a transmission device and with the transmission device of aviation aircraft, wherein the transmission device comprises a transmission mechanism and a tensioning mechanism, the transmission mechanism comprises a power source, a driving wheel, a driven wheel and a transmission belt, the power source and the drive wheel drives connection, transmission belt connecte…
643	NOVELTY - The utility model belongs to the field of aircraft sealing structure, specifically claims an airplane movable pipe shaft water-tight structure, the structure is mainly composed of a conical rain baffle, annular rain baffle, a rudder rotating shaft and a fuselage skin, each part is in sealed riveting connection form. The utility model can prevent rain from entering the interior of the ai…
644	NOVELTY - An aircraft laminated reinforcing structure edge loose rivet disassembling device, comprising a lower bracket, it is set with upper clamping device; the upper bracket, which is provided with a matched with the lower clamping device for clamping plate horizontal with the upper clamping device; a rivet support device, it is vertically set on the lower bracket, and the upper end thereof is…
645	NOVELTY - The anti-lightning oil discharge structure comprises a stainless steel rotary joint (4), a polytetrafluoroethylene insulating cover (3) and a plug (5). The middle portion is provided with a adapter. The plug is located below the PTFE insulating cover. The composite structure is formed by the plugging and the fuel tank cover are sealed and riveted by countersunk head sealing rivets, and …
646	NOVELTY - The utility model claims a glue removing component and a glue removing device of sealing glue of plane structure in airplane oil tank box, the glue removing component comprises a plastic shovel knife and a riveting gun rotating joint, the plastic shovel knife is fixedly installed on the riveting gun switching head. The glue removing component has simple structure, it can remove the seal…
647	NOVELTY - The utility model claims a motor mounting seat of rotary wing aircraft, comprising a motor mounting plate, the motor installation plate is fixed connected with at least one capable of fixing square machine arm or circular arm fastener. The utility model motor below the mounting plate fastening piece, and the fastening piece is in a circular and square card with combined neck can respect…
648	NOVELTY - The utility model claims a building block type intelligent multi-interaction type multifunctional flying robot. The multifunctional flying robot of building block type intelligent multi-interactive mode comprises an aircraft carrier; a plurality of reserved mechanical holes, a plurality of the reserved mechanical holes are opened on the aircraft carrier; a plurality of the reserved mech…
649	NOVELTY - The structure has a landing gear (120) comprising a leg (122) supporting wheels (124), where the leg is connected to a main shaft. A strut connects the leg to a stay shaft. The main shaft and the stay shaft are connected to a reinforcing rear frame (105) and a reinforcing intermediate frame (106), respectively. A mechanical connection device connects the stay shaft and the main shaft an…
650	NOVELTY - The cabin display mounting bracket has a mounting plate (1) that is connected with a side frame (2) through a rivet (5). A fixing bracket is set with the side frame by a bolt (3). A connecting rod (8) is provided in an aircraft passenger seat (9). The mounting plate is provided with a lightening hole (10). USE - Cabin display mounting bracket of small general aviation aircraft. ADVANTAG…
651	NOVELTY - The method involves positioning a bucking bar assembly (10) on a first side (50) of a workpiece (38), where the bucking bar assembly comprises a magnetically attractive housing (18) and a non-magnetically attractive bucking bar (12) received in a housing. A magnet (52) is positioned on a second side (58) of the workpiece. The attractive bucking bar is relatively moved to the housing suc…
652	NOVELTY - The splicing type fabric curtain door container has a bottom plate, top plate, side plate, rear plate and cloth curtain door (23) which are enclosed. The bottom plate, top plate, side plate and rear plate are connected on a frame by a rivet. A sheet is provided with the bottom plate, top plate, side plate and back plate which are respectively connected with the frame. The sheet is fixed…
653	NOVELTY - The method involves adjusting the position of light illumination, camera focus and probe position of the detection workshop worker. The image and surface data of the hole or riveting portion is collected using the high-precision image of the riveting or rivet of the industrial camera. The surface data is collected according to the detection requirements. The collected image and physical…
654	NOVELTY - This utility model new supply of one used for model aircraft of the propeller connector, comprising: respectively and connected with one of the propeller and drive motor of the model aircraft and shaft sleeve (1) and rotate shaft and the other connection of the propeller and drive motor (2), and by respectively and shaft sleeve (1) and the rotating shaft (2) connected with the spring bo…
655	NOVELTY - A up this utility new type belongs to airplane riveting assembling field, especially relates to a one aircraft access door hole making tool, shape and an aircraft door comprising door frame with a frame (2), a (2) set with shape locating piece (4), a frame (2) of two side upper end set with a locator (7), two locator (7) set with a bent pin (6), a frame (2) lower end is set with a conne…
656	NOVELTY - The zipper(RTM: slide fastener) (1) has a coupling element fastened to rear edges of carrier bands (2). A zipper(RTM: slide fastener) (4) has coupling element arrays (3) for reciprocating movement of the slider along the coupling element arrays, where the zipper(RTM: slide fastener) is provided with a cylindrical folding projection or a folding chamber. The folding projection is formed …
657	NOVELTY - The tool has an extruding rod fixed with an upper working stroke unit along opposite direction. A machine body is provided with a movable part. The movable part is hinged with an end of the extruding rod. A transmission mechanism is fixed between the extruding rod and the movable part. A first pressing part and a second pressing part are respectively formed with a central hole and a gui…
658	NOVELTY - The system has housing (134) with an attachment feature (135) having one of a projection extending outwardly from the housing or an aperture extending via the housing. An adjustable fitting (160) couples a support unit (140) to the housing. The fitting has another attachment feature such as fitting aperture (168), which includes a center point eccentrically offset from a center point of…
659	NOVELTY - The tack hammering method involves performing contact maintenance of punching pin (54) under predetermined spring force into the crimping of a collar (C) by the end surface of a rivet inserted in a hole (H) punched at the workpiece (W). Upon completion of crimping operation of the collar, the punching pin is loaded from the lower side so that it may contact to the rivet end surface duri…
660	NOVELTY - The utility model claims an aircraft electronic protection nacelle, belonging to the technical field of electronic countermeasure, comprising a cabin body structure and a dispensing device; the cabin body structure comprises a front fairing, a device mounting cabin and a rear fairing cover; the dispensing device comprises a transmitter, a controller and a sequencer; the front fairing is…
661	NOVELTY - The utility model claims an airplane accessory box fixing structure, comprising a fixing structure, comprising a main body and a mounting bolt, the fixed structure main body is provided with an engine mounting part and the mounting part; aircraft engine and aircraft accessory box through bolt is installed on the fixed structure body, and the aircraft engine and aircraft accessory box on…
662	NOVELTY - The sleeve (10) has a sleeve head (12) connected with a sleeve shaft (14), where outer diameter (20) of the sleeve head is larger than outer diameter (24) of the sleeve shaft. The sleeve head comprises a head lower side (28) pointed to the sleeve shaft. An axial through hole (16) retains an arbor. A closed annular groove (30) is formed at the head lower side. Internal diameter (32) of t…
663	NOVELTY - The apparatus has a common grip that is compressed by user, so as to cause tip of probe to move in a backward direction towards aft end of apparatus and measurement device to count divisions present on scale. A digital circuit card is affixed to frame, and activated to perform normalizing of probe relative to workpiece surface, and presenting information related to particular length, di…
664	NOVELTY - Foam sandwich structure composite material comprises an upper cover (1), a lower coating (2), a foam core material (3) and a pulling rod (4). A foam core material is set on the upper cover and the lower coating. The foam core material, the first pulling rod and one end of the upper cover are connected. The other end of the upper cover is connected with the lower coating to form shaped s…
665	NOVELTY - The utility model claims a bracket structure for aircraft engine, comprising two longitudinal beams and two transverse frames, two carling comprises left carling and right carling, two transverse frame is a front cross frame and the rear cross frame, a left longitudinal beam, a right longitudinal beam is the bilateral symmetry; the front cross frame by rivet and bolt connected on the le…
666	NOVELTY - The apparatus has rotation mechanism to rotate panel (P) along longitudinal direction of panel fixing jig. The raising-lowering mechanisms are used to raise/lower end sides of panel fixing jig. A perpendicular sensor (16) is used to measure perpendicular degree of riveter portion, and control apparatus is used to control rotation, raising-lowering and horizontal displacement mechanisms.…
667	NOVELTY - The precision gravity compensation method involves performing position error calculation according to current position of axis and point of rotation error. A digital model is provided using partial least squares regression inversion modeling method. The error position coordinates are specified in digital model. The precision gravity is compensated according to compensation data. The pro…
668	NOVELTY - The system has an energy-conversion device that is configured to receive the rotating engine shaft and to create a transmittable form of converted energy. The first energy-receiving device is configured to rotate the first thrust-creating device in an axis of rotation using the form of converted energy to propel the aircraft (100). The axis of the engine shaft is nonparallel relative to…
669	(CN207292366-U) NOVELTY - The utility model claims a light and small fixed wing unmanned machine load is quickly connected with the exchanging device, belonging to the technical field of airplane component connection. the utility model claims a light and small fixed wing unmanned machine load is quickly connected with the exchanging device, comprising a machine head frame, the load cover mounting…
670	NOVELTY - The vehicle seat (1) has housing (12) and a movable support platform (3). The support platform is moved into a use position from a parking position. The support platform is held in the parked position in the housing. The mechanical coupling connection (4) is provided in support platform. A carrier module (5) with a mechanical coupling device is provided on the support platform in use po…
671	NOVELTY - Lightweight armor plating comprises a sandwich construction consisting of a temperature- and pressure-resistant intermediate layer (3) made of carbon material arranged between two metal plates (1, 2) joined together by rivets (4) passing through the intermediate layer. USE - Used as an armored shell or plate for land or water vehicles or aircraft and for protecting fixed objects. ADVANT…
672	NOVELTY - The attachment element (1) has frustum shaped head (2) and shaft (4). A strengthened composite component (8) made of carbon, glass, aramid or boron fiber is inserted into hole (6) of shaft. The component is provided with electrical conductive layers (14,16). The head is provided with electrical isolating portion (18) in region of electrical conductive layers. The electrical isolating po…
673	NOVELTY - a conduit connection device for aircraft wall, relating to a conduit connection device, specifically relates to a conduit connection device for aircraft wall. This utility model to solve the aircraft wall of conduit connection mode has complex structure, complex operation, and the mounting efficiency is low. The utility model comprises a first joint, a second joint, a sealing ring, two …
674	NOVELTY - The tensile energy absorber (32) has a central portion with two respective ends adjoining connecting regions for mechanical connection to a lightweight structure (10). A longitudinal axis (38) of the tensile energy absorber extends parallel with two oppositely oriented tensile forces (F-zug) which attack on the both sides of the connection regions. The central portion is formed of a met…
675	NOVELTY - The gas turbine engine (10) has a form locking connection device (61,62) which enables controlled disengagement of the engine part from the drive train in case of mechanical failure of the gas turbine engine. The locking connection device is positioned in a torque carrying part of a shaft (102), in particular a torque bearing coupling (105) with the gearbox (14), or between the torque b…
676	NOVELTY - The bolt has a piston (4) contacted and fitted with a double O-shaped ring sealing baffle plate (6) that pushes the piston to move. The piston is separated from an outer cylinder (7), and the double O-shaped ring sealing baffle plate is clipped in the outer cylinder to avoid leakage of driving fuel generated by an electric detonator. The outer cylinder, an inner cylinder (1) and the pis…
677	NOVELTY - The measuring method has an exciter element or a sensor element (1) positioned adjacent a magnetic or magnetizable element, e.g. a bolt (4,5) and supplied with a continuously increasing magnetizing current, with detection of the corresponding Barkhausen noise, used for determination of the strain/ stress in the magnetic or magnetizable element by comparison with reference values obtaine…
678	NOVELTY - Depth of rivet is larger than length of rivet. Slit (4) is formed on the base part. A rivet receptacle area receives conveyed rivet at upper face of base part (1). A recess (5) is provided at upper side of base part. Slit is formed in rivet delivery device so that recess may be traversed. USE - For e.g. manufacturing of frame of an aircraft. ADVANTAGE - Provides reliable rivet delivery …
679	NOVELTY - The device has a mechanical hand grip made of carbon fiber material. A power source structure (2) is fixed with a central connecting plate (3), a bird claw large joint (4), a small bird jaw joint (5) and a power rod (8). The central connecting plate is fixed on a claw connection plate (1) that is opened with a cylinder center thread hole (31). A base is embedded with the power source st…
680	NOVELTY - The structure has a flexible connection ring (1) connected with a retractable corrugated pipe. Two ends of the flexible connection ring are connected with a hoop belt (2) that is connected with an engine air inlet channel (5) and an inlet duct of aircraft (4). The hoop belt is connected with a connection bolt (3). The flexible connection ring is made of silicon rubber material. The flex…
681	NOVELTY - The aircraft has a power propelling system connected with an electric propulsion flight system that is connected with an aerial wind power generating system. The aerial wind power generating system is connected with an aircraft main body and a floating body. The aerial wind power generating system is connected with a power electric energy control system that is connected with the power …
682	NOVELTY - The balance block has a substrate (1) formed with a left plane groove (3) and a right plane groove (4). A hook unit is provided with a left hook (5) and a right hook (6). A side platform (7) of the left hook is riveted on the left groove of the substrate. A side platform (9) of the right hook is riveted on the right groove of the substrate by a rivet (8). Size of a hook platform is less…
683	NOVELTY - The utility model claims a combined fixture for automatic drilling and riveting of aircraft tail cone wall plate, belonging to the technical field of aircraft assembly. the tool adopts double-layer modular structure design; the automatic drilling and riveting assembling technique is used for decomposing the requirement of the tool function. the lower layer tool is a universal structure;…
684	NOVELTY - The tool (40) has a non-magnetically attractive bucking bar (12) received in a housing (18). The bucking bar is moved relative to the housing along bucking bar axes (A, B). A pneumatic actuation mechanism (42) moves the bucking bar along the bar axis. The actuation mechanism comprises a biasing element (14) i.e. spring, to apply biasing force to the bucking bar to bias the bucking bar a…
685	NOVELTY - The pulling device has two pulling components (1) that are symmetrical to each other. The pulling component is provided with a pressing plate (11). The front end of the pressing plate is provided with a folding angle V-shape clamping slot (12). The pressing plate is provided with a bottom cylinder (13). The pressing plate and the bottom cylinder are made of hard alloy. The bottom cylind…
686	NOVELTY - The rivet has a test piece connected to a typical test piece and two liner plate parts. A main body is connected to a rib plate, a strain sheet and a rotary joint. A rib plate reinforcing plate lug is connected to a rib plate cushion plate and a lug plate. A rib plate is connected to a rotating joint ear that is connected to a navigation aircraft rib plate, where the navigation aircraft…
687	NOVELTY - The utility model claims a flapping wing aircraft, composed of an energy storage motor, an assembling panel, an arc rack, a gear, a bolt 1, a thread supporting rod, a locking nut, an inner section wing, a tension spring, a bolt 2, an outer section wing, a machine head, a machine body and a tail wing. wherein, two energy storage motors provide power and are composed of gears, the rack is…
688	NOVELTY - The structure has a connecting terminal (223) provided with a lower edge strip (120). A stringer (220) and the lower edge strip are connected by a long truss joint (130). An end of the long truss joint is formed with a groove (131) of a stringer web (222). An end of the long truss joint is connected with the stringer. Another end of the long truss joint is connected with the lower edge …
689	NOVELTY - The cylinder has a main body provided with an air pressure cylinder (1) and a hydraulic cylinder (2). The hydraulic cylinder is linked with an air cylinder end cover (3). The air cylinder end cover is provided with a spring (4). The spring is connected with an end head (5). A connector is connected with a piston end part component (6). The air pressure cylinder is fixed in the piston en…
690	NOVELTY - The invention claims a connecting structure and with the plane of the connecting structure, the connecting structure comprises a wall, along its thickness direction bulge formed many fixed rib, the extending direction of the plurality of fixing rib along the length direction of the wall, a wing rib having a plurality of connection parts, each between two adjacent connecting part form a …
691	NOVELTY - The utility model claims a desktop trainer for a fixed wing aircraft, comprising a surface plate, the surface plate is provided with the left control plate and the right operation plate about the vertical midline of the surface plate whose two sides are symmetrically along the central line of the length direction, above the surface plate is located on the left control dial is embedded w…
692	NOVELTY - A stem (12a) has a serrated portion (22) for gripping and pulling and a head portion (18a) that comprises grooves. The grooves get deeper and wider toward the end of the stem. A locking collar (14) is provided on the stem. A sleeve (16) is provided through which the stem extends. The blind rivet (10a) is installed with the locking collar sets relative to the stem, the head portion of th…
693	NOVELTY - The method involves adding modified size of an antenna base. An antenna is provided with a high cross polarization rate base plane. An antenna radio frequency cable is connected with a plane antenna via screw hole and a rivet hole of a lining plate. Surface of the antenna is coated with a material. An external side surface skin is attached with rivet skin and the lining plate by using a…
694	NOVELTY - The device (10) has an electric insulation element (12) drilled for passage of fluid, where the element is plated against each of connection flanges (4) of pipes (2) by bolts (32). Support parts (20) are associated with each of the pipes, where the support parts are made of electrically insulating material. The support parts are supported on the flanges of associated pipes. The bolts co…
695	NOVELTY - This utility model belongs to the aircraft rudder surface control technology, relating to a kind of aircraft rudder surface hinged with self-adapting conical connection component. A chain self-adapting conical connection component comprises a tapered bolt, a conical sleeve, a gasket, a nut and two staggered lug joint according to any preceding claim, wherein the tapered bolt comprises a…
696	(CN212676145-U) NOVELTY - The utility model claims a precise button switch of aircraft cockpit control panel, comprising a shell component, which has a shell peripheral wall; the inner part of the shell peripheral wall defines a shell built-in space; a base component, which is located at the lower part of the shell built-in space; the base component is provided with a base main body and a micro-s…
697	NOVELTY - The invention belongs to the field of aircraft static electricity protection, relating to an aircraft electrostatic discharger, comprising: a discharging rod (1) and a base (2); the tail end of the discharging rod (1) is provided with a lug boss (3) capable of being connected with the base (2); the base (2) is fixed on the tip of the aircraft by riveting way; discharging and depositing …
698	NOVELTY - The utility model claims a lifting structure for aircraft, comprising a top cover, a square fixing section, hanging post is flange, the lower hanging post flange, angle-piece wall, the top cover plate is set the top of the square fixing section, the hanging post is fixed bottom of the section of the square flange plate is connected, the top end of the angle piece is provided with four, …
699	NOVELTY - The method involves collecting a three-dimensional scanning point cloud of the surface of an aircraft's skin to obtain the neighborhood information of the three-dimensional point cloud. The neighborhood information of the 3D point clouds is according to the initial local density of each point cloud which is calculated. The point cloud density is calculated after adaptive enhancement acc…
700	NOVELTY - The structure has a wave beam riveted with an upper supporting plate and a ventral skin, where the upper supporting plate is connected with a lower part of a non-wave beam structured machine body separating frame. The wave beam is made of metal or composite material and provided with a trigger mechanism to induce a high energy absorption deformation mode. A non-section of the machine bo…
701	NOVELTY - The selector has a housing (21) extending along an axis and including two sections. A gauge (22) is fitted with one of the sections of the housing and including a spindle, where the spindle extends along the axis and reaches into another section of the housing. A clamping shaft is in fixed connection with the housing, where the spindle is inserted in the shaft and movable along the axis…
702	NOVELTY - The crimping structure has holes for crimping (1a,2a) of the side vicinity surfaces (1c,2c) of the boards (1,2) having substantially the same diameter as the outer diameter of the axial section (3a) of a rivet (3). The board thickness directions are formed in taper shape spreading toward the other surface side of the board. The board is piled up so that the enlarged diameter sections of…
703	NOVELTY - The device has a vacuum sucking disk (3) arranged on a main frame board (1). A driving cylinder (8), an auxiliary mounting bracket (5) and a locating shaft are fixed to the main frame board. An output shaft and a pressure foot frame are provided with the driving cylinder. A pressure pin is installed on the foot frame. A drilling rivet sleeve is fixed with the pressure pin and provided w…
704	NOVELTY - The method involves reverting an outer membrane segment (3), a double-segment (4) reinforcing the edge of an exit opening (2) and a frame segment (5) with each other. Three segments are produced as semi-finished products separated from each other, and are aligned with each other. The three aligned segments are tack-welded and are finally riveted with each other. The three segments are t…
705	NOVELTY - The method involves forming a frusto-conical hole (22) stepped like a staircase in a composite skin (12) of a composite acoustic panel (10), and arranging a support face of a shaping tool against a lower face (18) of the composite skin. The hole is closed by a repair piece (38), where the repair piece is formed by fibrous folds superimposed in a housing formed by the associated hole. Th…
706	NOVELTY - The case (18) has an annular outer structure (46) radially supported on a radial supporting unit i.e. cylindrical strip (42). The supporting unit defines a spherical strip (48) complementary to a bonnet (32) to form a ball-joint connection (50) maintained in a blocked state by a blocking unit i.e. crown (34), provided on an annular inner structure (26). A mechanical fuse forming unit (3…
707	NOVELTY - The tool has a fastener orientation system (14) coupled to a fastener delivery tube (12) for receipt of a fastener into the tube. An installation unit has a rivet gun (62) coupled to the orientation system via a dampening bushing (64) and a telescopic yoke (66). The orientation system has a holding jaw with fingers to temporarily retain the fastener before it gets aligned with an openin…
708	NOVELTY - The method involves powering a mechanical-rotary shaft using an internal combustion engine (10). An electrical-rotary shaft is powered using electrical power stored in an electricity storage device or through connection to the mechanical-rotary shaft. A portion of a thrust generated by a mechanical-rotor is applied to a takeoff and climb. The portion of the thrust generated by the elect…
709	NOVELTY - The aircraft wing has a fixed wing (1). A wingtip device (2) is connected to a tip (3) of the fixed wing along a hinge band (4) at an upper side. The wingtip device is configured between flight and ground configurations in which ground configuration is folded upwardly by rotating about the hinge band from the flight configuration such that the span of the aircraft wing is reduced. A bol…
710	NOVELTY - The utility model claims a flexible connecting structure for engine inlet, for connecting engine inlet channel (5) and air inlet duct of aircraft (4), comprising a flexible connecting ring (1), the hoop (2), the hoop connecting bolt (3); a telescopic corrugated flexible connection ring (1) is made of silicon rubber material, the flexible connecting ring (1) through two end hoop (2) are …
711	NOVELTY - The aircraft has a nacelle (200) configured as a housing for an engine and arranged at a fixed location relative a wing component. The nacelle includes a forward portion and an aft portion. A proprotor housing (202) is coupled to the nacelle. The proprotor housing is configured to selectively rotate between horizontal orientation and non-horizontal orientation. A door (204) is pivotably…
712	NOVELTY - The utility model claims a single face of the aircraft structure connected to the combined liner bushing of the bolt hole compensation, comprising a bushing, a supporting nut and rivet, the bushing includes a bushing body and a periphery of the bushing main body and shoulder of the bushing body are integrally formed; are provided with multiple riveting holes, a bush and a supporting nut…
713	NOVELTY - The structure has a wing panel rib (2) arranged in a longitudinal beam of a missile cabin, where side of the wing panel rib is integrally formed with a longitudinal section of the missile cabin. Frame connecting faces are matched with the wing panel rib. The wing panel rib and two missile section frames (1, 3) are fixedly connected by a rivet. A rear edge of the wing panel rib is provid…
714	NOVELTY - The probe has an excitation unit for generating a focus excitation magnetic field. A detection unit picks up a detection signal. A shielding unit shields an electromagnetic field of a direct coupling channel. The detection unit comprises an array detection coil group (4) and an array magnetic circuit structure (5). The shielding unit is provided with a first shielding piece (3), a secon…
715	NOVELTY - The structure has a skin plate end portion for enhancing thickness of a connection section of 1.32-6.3 mm. Width of the connection section is increased to 50 mm by providing a reinforcing stringer. Width of a stringer skin wall plate end surface is 55 mm. A T-shaped stringer end face vertical rib is cut from a root part of 8 mm at a bevel angle of 25 degree. Flat side width of a bonding…
716	NOVELTY - Load for a landing for capturing, lifting bracket, a sensor, a sensor guide rod, a guide rod rivet shaft, a tension spring, for capturing anchor, anchor hook; the capturing anchor drop one end of the bracket is provided with a , one end of the prefabricated with capturing anchor hook, anchor lifting ridge part of the bracket is provided with an upper guide rod rivet shaft and a sensor, …
717	NOVELTY - The new type utility claims have one kind multi-rotary wing aircraft engine arm connecting device, comprising respectively fixedly mounting the connector on the machine body and machine arm on the machine body and machine arm connected with head, and the locking bolt is connected with the machine body and machine arm connected with connecting head, the locking bolt one end connected on …
718	NOVELTY - The utility model claims an airplane tractor buffer and overload protection mechanism, comprising a nut, a arc-shaped gasket, a pull rod, a bolt, a connection joint, a traction ring, arc-shaped gasket, overload bolt, bushing, a compression spring, a retainer, a second retainer ring, a second nut, connection tube, a gasket, a nut, a main rod, a shaft pin, wherein the main rod joint with …
719	NOVELTY - This new utility model of one suspension structure, belonging to aircraft riveting assembly technology area. Using the technology scheme of one suspension structure, said structure comprises knurled bolt (1), hook (2), frame (3), an inclined supporting pipe (4), a plate (5), bolt (6), a movable bolt (7), fixing pipe (8), first taking frame (3), an inclined supporting pipe (4), a plate (…
720	NOVELTY - The arrangement has a coupling element (21) for uniting a pair of closed sections of a skin (11) with an external surface and an internal surface of the coupling element. An internal structural element (41) i.e. closed fuselage section, is supported on the internal surface. A pair of ends of a pair of adjoining parts (27, 29) of the coupling element is formed in wedge shape, so that one…
721	NOVELTY - The device has a fixing wing aircraft and a multi-rotor aircraft equipped with a communication module and a global positioning system (GPS) positioning system. A main control center adopts wireless connection between the fixing wing aircraft and the multi-rotor wing aircraft. The fixing wing aircraft is provided with a machine body (11). The main wing is installed on two sides of the ma…
722	NOVELTY - The harness has a preparing panel for establishing equipotential connections between parts of a network. A set of intermediate connectors (34) and a set of final connectors (32) are arranged along with a flexible device. The set of final connectors is coupled with a set of metal parts such as cross-piece. A set of shells (60) is arranged with a set of drivers. The set of shells is inten…
723	NOVELTY - The connection unit has a protrusion which is arranged in a rear portion of engine mounting. A slot is conformable with the engine mounting. The slot is arranged in a front portion of the engine nacelle. A rubber belt is arranged between sine-shaped surfaces. USE - Connection unit for engine mounting and engine nacelle of aircraft model, used in aircraft construction, mechanical enginee…
724	NOVELTY - The utility model relates to the technical field of aircraft control handle, especially a rotatable oil handle, comprising a hard link rod, the tail end of the hard link rod is provided with a rotating shaft sleeve, the rotating shaft sleeve is fixedly connected with a second fixing seat, the second fixing seat is fixedly connected on the inner wall of the aircraft shell through a bolt;…
725	NOVELTY - The utility model claims an aircraft parts riveting tool, comprising a riveting machine, the left side output end of the top of the riveting machine is processed with screw thread; the outer wall of the screw thread is provided with a balance mechanism; the balance mechanism comprises a round ball, a concave plate, a round rod, a short plate, a torsion spring and a rubber pad, the inner…
726	NOVELTY - A propeller (10) comprises a blade assembly having linking members connected to one another, and a blade surface engaged with and covered a portion of the blade assembly. The blade surface is arranged to change shape when the linking members are moved with respect to one another. USE - The propeller is used in waterborne vessel, submersible vessel, aircraft, or fan operating to move flu…
727	NOVELTY - The system has a skin locating assembly (2) provided with a fixture platform, a lifting platform, a frame locating component and a frame. Two sides on the frame are connected with the lifting platform. A skin side executing system (1) is connected with a base (4) through a lifting rod. An arc-shaped gantry is fixed on two sides of a bed body. The bed body is connected with the base. A m…
728	NOVELTY - The aircraft has an aircraft main body (1) connected with a lifting mechanism (2) that is provided with a connection frame. The connection frame is connected to an undercarriage through a supporting rod. The undercarriage is formed as a U-shaped structure. An end of a leg is provided with a sliding wheel. The undercarriage is provided with an elastic element and connected with the suppo…
729	NOVELTY - A tab-like first section is attached to a stabilizer panel (2,5) by rivets (10). A tongue-like second section (1c) covers a gap (3) between a stabilizer and an elevator (12). A polyester fabric (8) covers the inner surface of the tongue. A main body (9) is made of silicone rubber. A fiberglass reinforcement layer (7) is formed at the outer surface and an adjacent area of the tongue. The…
730	NOVELTY - The method involves separately manufacturing component parts i.e. air-intake lip (2) and external cap (3), such that parts include respective covering portions (2a, 3a) for covering a part to which the portions are to be attached. The portions are formed such that an external surface of the external covering portion ensures continuity with an external surface of the part associated with…
731	NOVELTY - The microstructure has a substrate (6) with a sensitive element (1) connected to a contact pad (3). The sensitive element, electrical connection and contact pad form an assembly with a limiting channel (11) and covering cap (5). There is an opening (12) above the contact pad and a zone (9) by the side of the channel. USE - Micro electro mechanical system components for car inflatable ai…
732	NOVELTY - The invention claims an aircraft floor anti-wear device for cargo loading and unloading, the device comprises a mounting support 1, a rolling rod 2, a connecting plate 3, a bottom plate 4, rubber pad plate 4, wherein: two ends respectively the rolling rod 2 is provided with a mounting support seat 1; the connecting plate 3 is a bracket profile; two mounting support seats 1 are connected…
733	NOVELTY - The strength analysis system has an order determining unit which determines a stacking order of a composite material laminated plate. A fastening determining unit determines a shape of a connection portion of a tightening. A load determining unit determines a load of the connection portion. A structural analysis unit performs the structural analysis, and outputs the result of the struct…
734	NOVELTY - The device (1) has a first transformer (TA) to carry out a common-mode filtering on each conductor of a communication line (4), and a second transformer (TB) to carry out galvanic isolation of a data exchange interface component (8) from the line. A third transformer (TC) is formed of two windings furnished with terminals among which some terminals not connected to the second transforme…
735	NOVELTY - The tool has a main transverse rod fixed on a top handle. A knob shaft (4) whose end is connected with a corner contact ball bearing (5). The corner contact ball bearing is connected to a main rail through a connecting plate. Two sides of a knob are located in a main cross rod. A hexagon head bolt (6) and a hexagon nut (7) are connected with an end of a connecting rod (8). A limiting lo…
736	NOVELTY - Invention relates to sealing materials based on polysulphide oligomers, which can be used to seal devices, riveted, welded and bolt joints of structural components of aircraft in aerospace engineering, in motorcar and shipbuilding and in other industries. The sealing composition contains a polysulphide oligomer, mineral filler - titanium dioxide, chromium oxide, chemically deposited cha…
737	NOVELTY - The manifold includes an elongated member having a flow path (26). Inlet ports (15) are provided to the elongated member at an acute angle with respect to the flow path. Each inlet port leads to the flow path. USE - For delivering fasteners, e.g. screw, rivet, pin, from automatic screw feeding machines to a single fastening tool. Used in aircraft manufacturing facilities. ADVANTAGE - Re…
738	NOVELTY - The assembly (1) has two motor-reducer assemblies (2,4) that are arranged for driving in rotation of one rotor of rotary-wing aircraft. A mechanical differential section (6,24) is provided with input shafts (8,10,26), and an output shaft (12,30). Electric motors (14,16,32,34) are connected respectively to the input shafts. The output shaft of the motor-reducer assemblies is arranged for…
739	NOVELTY - An aluminum-alloy component (C1) coated in a chamber comprises an airflow, which is directed past the component at a force to suspend the component within the airflow stream and a coating material, which is released into the chamber. The component is coated to a desired thickness while suspended in the chamber. USE - As an aircraft structural component e.g. Hinges, rivets, fasteners or …
740	NOVELTY - The connection system has an offset flange insert (22) having a base (24) with an opening (32) to receive a fastener, a flange, and an interconnect (26) between the base and flange (28). The base is received in a hole at the edge of the air frame. The interconnect extends laterally from the base. The flange is beyond the lateral edge of the air frame, when both edges overlap. USE - Offs…
741	NOVELTY - The safety lock consists of a one-piece base, rectangular in shape with a rounded pyramid at one end, a cover (04) of the same shape, and a cage (34) with drilled ribs to receive rivets about which a catch (02) and trigger (03) are pivoted. The cover is hinged to the base and closes against a safety stop, while a detector senses the position of the catch and prevents the cover from bein…
742	NOVELTY - The structure has a connection wing plate provided with a vertical reinforcing rib. An upper end of a connection joint is matched with a square-shaped base of a connection support. A lower surface of a square-shaped connection seat comprises a convex-shaped connection lugs that are formed with a connection hole. The connection wing plate is connected with the connection seat and fixed o…
743	NOVELTY - The electrical connection equipment comprises a supporting structure (2) that has a support (3) for extending in a direction in elevation (DIR) from a lower face (4) to an upper face (5). The mechanical locking electrical connector (15) is partially movable relative to the support in the direction in elevation (DIR). A monitoring system (30) is provided with a pressure sensor (35) by me…
744	NOVELTY - The utility model claims a composite material mounting connecting hole strength testing device for aircraft glass, comprising: an upper collet; a bolt hole fixing mechanism, which can be clamped and connected to the upper clamping head; a mounting piece for passing through the test hole when the test piece is tested, and mounting one end of the test piece on the bolt hole fixing mechani…
745	NOVELTY - The aircraft (1) comprises rotor (2) capable of carrying out a propulsion. A main power transmission box (4) for mechanically transmitting an engine torque that is generated by a motorization (3,13). An electronic avionics system (5) for piloting the aircraft. Two electrical connection interfaces (6,7) are constantly electrically connected to the electronic avionics system. A first elec…
746	NOVELTY - A drill bit has a helical profile and a cutting tip. The cutting tip is subdivided into a first section (11) describing a shallow angle WT1 which depends upon the nature of the material, and a second shorter section (11) describing a much sharper angle (WF). The transition (S1) from the second section to the helical profile (7) is at a shallow angle. The first and second cutting section…
747	NOVELTY - The seat has a connection bracket (45,46) connecting rotatably each link (44A,44B,44C,44D) with each of of side frames (41,42) of a seat cushion frame (4). The bracket has a pair of sidewalls joined by a bottom wall (45A). A seatbelt holder (47) is pinched between sidewalls and fixed to the sidewalls by a holder fastener (48A). USE - Seat, e.g., for motor vehicle. Can also be used for, …
748	NOVELTY - The device has a sheath (6) carrying bolts (7) housed in bores, traversing the sheath, retaining a payload. A piston includes a thick section for projecting the bolts outside the sheath and a thin section to retain the bolts in the sheath. A nut (23) is in threaded connection with a sleeve including an upper plate (25) for carrying a compression spring (26). A cover covering the spring …
749	NOVELTY - The utility model claims a connection locking mechanism for blocking the slab rubber (7) for aircraft skin, the rubber plate (7) far away from the aircraft skin is laminated with a shell (1), the rubber plate (7) on the other side is provided with two cylindrical shaft (8); the circumference is provided with two long bar gaps along the clamping shaft (8) on the shaft (8) are sleeved wit…
750	NOVELTY - The method involves powering a first mechanical-rotary shaft using an internal combustion engine (10). A first electrical-rotary shaft is powered using electrical power stored in the electricity storage device or through connection to the first mechanical-rotary shaft. The portion of a thrust generated by the first mechanical-rotor is applied while takeoff and climb. The portion of thru…
751	NOVELTY - The apparatus (100) has a connection point signal output unit (130) for outputting a connection point signal to a locking piece (120). The locking piece controls an elevating action of a locking cover (140) with a key (10). The cover opens and closes a memory inlet hole (112) formed in a front side of a black box system through the elevating action. A latch bolt holding portion (142) is…
752	NOVELTY - The utility model claims an aircraft body rivet fluorescence permeation detection line, comprising a detection line main body; the detection line main body is provided with a supporting component and a horizontal moving component; the horizontal moving component is set on the supporting component and moves along the length direction of the detecting line main body; the horizontal moving…
753	NOVELTY - The structure has a connecting rod assembly provided with multiple connecting rods, where an end of each connecting rods is fixedly connected with an aircraft wing through a wing fixing joint. Another end of each connecting rods is fixedly connected with a hanging cabin body through a hanging fixing joint, where angles of the connecting rods are adjusted. A cable fixing clamp plate and …
754	NOVELTY - A ceramic-based composite elastic sealing element comprises a rotary component or long strip structure having Omega shape cross-section with lower edge fixed on surface to be sealed using ceramic matrix composite rivet. USE - Ceramic-based composite elastic sealing element for aircraft engine. ADVANTAGE - The ceramic-based composite elastic sealing element has density of not less than 2…
755	NOVELTY - The structure has a T-section stringer transversely connected to two sides of a composite frame, where length of the frame is 30-80 mm. The frame is provided with a groove opening. A stringer reinforced wall plate passes through a frame edge, and is laminated by a rivet. USE - Aircraft composite wall plate and frame connecting structure. ADVANTAGE - The structure enables lengthening the…
756	NOVELTY - An exciting coil (7) is made to conduct an on-off switch operation to reciprocatingly make a switch electrode plate (20) and electrode rivet terminal (10) contact upon rotation of shaft (1). The electrode rivet terminals protrudes from the switch board while the switch electrode plate integrates from slider (12). Wiring is wound to the periphery of shaft, which generates altering electr…
757	NOVELTY - The lockable connection device (1) comprises a support element (2) fixed on the first unit (E2), and a bolt (3) maintains the second unit (El) against the support element. The bolt has a floating nut (4) and a stud (5) that are arranged respectively on either side of the support element. The floating nut is fixed to the support element, and the stud passes through the second unit and th…
758	NOVELTY - The system has a decompression panel (2) whose one part is pivoted around a fulcrum pin (3). A connection element connects the part of the decompression panel to a structure of an aircraft such that the part of the decompression panel is moved between a rest position and a position after actuation of releasing units (8', 10). The part of the panel is tilted in the latter position with r…
759	NOVELTY - The device (1) has connecting parts (31, 32) coupled to a ring gear mount (101) of a gearbox in a geared aircraft turbofan engine. An automatic unit (40) automatically triggers position change of one of the connecting parts relative to the other connecting part from a first position into a second position in dependence of a torque effective on the connecting parts, where the torque is e…
760	NOVELTY - Sandwich-type structural composite material comprises a core of individual hollow cylinders, open at one end, made of polypropylene-type thermoplastic polymer. USE - Sandwich-type structural composite material used in automobile industry, aircraft, aerospace and civil engineering. ADVANTAGE - The sandwich-type structural composite material has high mechanical performance.
761	NOVELTY - Invention can be used at repair of rivet joints. According to proposed method, head of rivet to be removed is preliminarily coated with surface-active liquid-metal alloy which decreases strength of head material. Then head material is broken down, and shank of rivet is knocked out. Proposed method can be used for removing rivets with different types of heads. USE - Aircraft engineering,…
762	NOVELTY - The system has an online monitoring module for monitoring a working state of a robot intelligent riveting operation. A control module detects quality of the robot intelligent riveting operation according to the working state. The online monitoring module is set with a point laser sensor, which is set at a front end of a robot end effector for detecting hole verticality. A pressure senso…
763	NOVELTY - The method involves establishing a structure model of an aircraft interior equipment. Connection form of each structure model is determined. The connection form is simplified to obtain strong connection between each structure model. A limit pin or a long bolt is fixed with a damping device for simulating a single-dimensional beam model. A model parameter is determined. A connecting plac…
764	NOVELTY - The device has a thrust effort recovering device (14) comprising a main fitting (24) fixed on a beam (25) of a rear engine mount (12), and an additional fitting fixed on the main fitting. Connecting rods connected to the main fitting by a cross bar (28) for recovering thrust efforts. Each rod has longitudinal ends connected to the cross bar and additional fitting by mechanical connectio…
765	NOVELTY - The number license plate light has casing that is made from polymeric material. The landing elements are placed under an edge of light-emitting diode. The fastening bolts with different center-to-center distance are set in light-emitting diode board. The casing is airtightly installed in both single-contact joint and boot-trees with SC and AMR by joints for further connection to aircraf…
766	NOVELTY - An over-sealing tool (2) comprises a hollow cylindrical shank (4) having an internal diameter greater than the diameter of a fastener head, the member having a notch (8) in its circumference and near to one end to form a collar (6). USE - The tool is used for applying sealant to a fastener head (claimed), e.g. aircraft electrical bond rivets. ADVANTAGE - The invention provides a cheap a…
767	NOVELTY - The string core clamp tightening tool has a frame handle (1) that is provided with a sleeve (2) and a pin (3). A changing bush (4) is connected with a pressing nut (5) of the handle frame. A pressing bolt hole is equipped with an upper round hole of the pin through the sleeve. The pressing bolt and the handle frame are installed with a screw thread connection. USE - String core clamp ti…
768	NOVELTY - One conduit of fastening connection, relates to aircraft structure design technology area, used for fastening to the guide pipe joint connected with, especially suitable for corrosion under aircraft environment and fastened to the joint of conduit connected with the strip is strip shape structure, two end respectively along with strip hole form is set with mounting hole, the first conne…
769	NOVELTY - The utility model is new type relates to tungsten alloy aircraft weight balance block, the balance block main body of tungsten alloy material is made of balance block main body is square, rectangular or round structure, one side balance block main body is set with fast connection structure so as to make the fixing device in balance block main body and aircraft rapid connection and fixat…
770	NOVELTY - The transmission has a thread (14) that is designed to engage with a threaded portion (4) of roto-translational element (2) in such a way as to define a second threaded connection. A translating element (10) translating along an axis (X) and defining a power output unit. The translating element is connected preferably by means of a circular guide (12) or ball bearings to a roto-translat…
771	NOVELTY - The method involves selective removing of material e.g. metal, plastic and adhesive, of components (2, 4) or selective application of the material of the components in an overlapping region (10) for forming projections (14). Adhesive is applied on the components in the overlapping region, and the components are overlapped. The components are compressed in the overlapping region for pres…
772	NOVELTY - The member (10) has a slot (13) formed in a center area of a body (11B). A flange (11A) is expanded to outside and provided in a top-end part of the body. A female screw part is provided in a bottom part of an inside diameter part (12). A bending groove (13b) and a trimmed groove (13a) are formed in sides of the slot. Position indication grooves (15a, 15b) are formed in a circumferentia…
773	NOVELTY - The connection has a plate (102) to be bolted to a portion (60) of an aircraft engine. A housing (104) extends rearwardly from plate. The housing comprises a main pivot attachment (106) to a balance beam (108) that is pivotally attached to thrust links (110). A back-up connection is between balance beam and housing. A clearance is between housing and balance beam at back-up connection s…
774	NOVELTY - The utility model claims an aircraft centrifugal spray head for with anti-vibration function, comprising a centrifugal disc, bullet head member, a motor, a motor shell, a sealing cover and a prolonging rod; the motor is fixedly installed on the inner part of the motor shell; and the sealing cover is fixed connection with the motor housing by one end bolt; the bullet head component compr…
775	NOVELTY - The method involves determining expansion laws of an optical device (2) and an infrared detector (5) in repositories, where one of the laws indicates movement due to expansion based on temperature in the repository. A relative expansion law between the device and the detector is determined from the repositories. A mechanical connection unit (7) is determined, where the unit includes exp…
776	NOVELTY - Invention relates to multifunctional transport equipment. Composite flying vehicle combines ground wheeled vehicle equipped with power plant, with detachable aircraft, having propulsors - propellers, creating thrust, wings, empennage, flight control unit, as well as system for connection with ground wheeled vehicle. System for connection with ground wheeled vehicle includes docking unit…
777	NOVELTY - The utility model claims an airplane nacelle firewall sealing structure, belonging to the field of aircraft design. normal aircraft nacelle firewall through rubber pad is clamped in the two-layer structure in the form of a fire-proof sealing. will generate relative movement the joint on the engine structural and connection on firewall of structure vibrating in working and easy to cause …
778	NOVELTY - The engine has a fastener (32) e.g. screw, for attaching a ceramic composite component to a structural component apparatus. The fastener includes a metal having head and a ceramic matrix composite cap to partially cover the head of the metal. A mechanical attachment attaches the ceramic composite cap to the metal. The ceramic composite cap comprises a cap through hole and the metal of t…
779	NOVELTY - The utility model relates to field of aviation product manufacturing process and aircraft daily maintenance and guarantee technology field, specifically claims a mechanical balance weight aircraft service guarantee lifting platform, comprising an outer cover assembly, the inner cover assembly, lock assembly, lifting cable lock assembly, sliding bearing component; the outer cover compone…
780	NOVELTY - The module has a circuit (1) comprising power components (11, 12) connected to the circuit, where the circuit is covered with an electrical insulation and sealed by a coating. The coating is made of a polyxylylene layer and arranged to distribute mechanical and thermomechanical stresses in vicinity of the connection of the power component to the circuit, where thickness of the coating r…
781	NOVELTY - The assembly has a secondary axle (12) assembled inside a principal external axle (11). A stop assembly (15) is assembled around a lag bolt (13) at a blind end of a crossing axle system to block the lag bolt in rotation. A locking assembly is assembled around the lag bolt at a free end of the axle system to block the axel system in translation. The lag bolt comprises a rod with a head (…
782	NOVELTY - The utility model relates to an aircraft landing gear and body intersection point bearing connection structure design, especially claims an airplane undercarriage cross-point joint bearing connection structure with the machine body. the joint bearing connecting structure comprises a joint bearing, the axial one end part has a flange, the flange is coaxially and fixedly set on the bearin…
783	NOVELTY - The bolt has a locking arm formed with a hook, where the bolt is rotatably guided around an axis of a connection pivot of a mobile structure and a fixed structure of a vehicle. A spring (70) i.e. double torsion spring, is supported against the mobile and fixed structures and a handle along the axis of the connection pivot. An end (70a) of the spring forms an elbow part (74) extending in…
784	NOVELTY - The system (1) has a screw support (2) comprising a rivet passage hole (24) that traverses a main plate (12). The support has a stop unit (8) permitting to limit/block the rotation of a floating nut (4) around its axis (10). The main plate is traversed by a screw passage hole (14). A locking effort taking ring (34) traverses the hole (14) for projecting a face (18) of the plate opposite…
785	NOVELTY - A reusable quick release fastener system using method involves juxtaposing a surface of part (A) to a surface of part (B) to join the parts (A and B). A connection device (I) is affixed to the part (A). A connection device (II) is affixed to the part (B). The connection devices (I and II) include a connection support and a connection portion. The connection devices (I and II) are made o…
786	NOVELTY - The device base mechanism comprises a base (1). A mechanical arm (2) is fixed on the base and a first cylinder (11). A fixing device comprises a hand grab (6) and a second cylinder (9). The hand grab is fixed at an outside of a guide device. A piston rod of the second cylinder is connected with the hand grab for driving opening and closing of the hand grip by the forward and backward mo…
787	NOVELTY - The utility model claims a of a rapid inflation of a cover, the cover including a box, a cover plate cover, rope, a hinge, a left side, a right side and a quick detachable, and a cover box cover composed of a box-shaped device, device one end of hinge and a cover board a cover connected with a fastener, to page around way...., a right side, a side rope, left, right side a, fixing a cove…
788	NOVELTY - The solid rivet, for bonding composite components together, has a shaft with a head section (9) and an end section (11) with an intermediate section (10) of a smaller diameter between them. The end section is of a soft material and the intermediate section is of a high tensile material. USE - The rivet is especially for bonding fiber-reinforced plastics shells in aircraft. ADVANTAGE - T…
789	NOVELTY - The seat (10) includes a guide rail (26) that is formed with a rack (34), and is set up with an actuator (30) is provided with a pinion (31) carried by a shaft. The pinion is provided for meshing with the rack (34). A connecting portion is provided for providing a mechanical connection between the guide rail and the rack. The connecting portion has a zone of mechanical weakness, and is …
790	NOVELTY - The system (1) has at least one mechanical installation structure (3) comprising multiple installation slots (4-1) each configured to receive an electronic module. At least one wiring configuration slot (6-1) is configured to receive a wiring configuration module. A connection matrix (8) comprises multiple data connections (9-1) provided between each one of the installation slots and at…
791	NOVELTY - The disk has a substrate (1) consisting of glass with a coefficient of thermal expansion, and an electrically conductive structure (2) on a region of the substrate. A connection element (3) is provided with another coefficient of thermal expansion, where difference between the coefficients of thermal expansion is smaller than 5x10-6 degrees Celsius. A layer of soldering compound (4) ele…
792	NOVELTY - The system comprises an unmanned aircraft system (3) that includes a light receiving pod adapted to releasably receive an obstruction light and light housing. The light receiving pod is permanently attached proximal to the unmanned aircraft system. The light receiving pod includes a hollow cylindrical tube. A light receiving fixture (4) is permanently attached to a tower (5), including …
793	NOVELTY - The assembly has an aerofoil comprising a fitting, and an engine pylon comprising a clevis fixed at the fitting by a crossing axle system (10). A holding element (14) is integrated to a lag bolt (13a) and is assembled at a blind end of an external principal axle (11) and an interior secondary axle (12). The holding element is placed in front of the fitting when the lag bolt is subjected…
794	NOVELTY - The device has an alignment mechanism for aligning an unmanned aircraft circuit connection terminal with respect to a tripod head circuit connection terminal. A prepared installation component is arranged on an alignment assembly. A mounting assembly is arranged with respect to the alignment assembly for fixing a tripod joint to an unmanned aircraft body. The prepared installation compo…
795	NOVELTY - The device (100) has a rear wall (102) and a base plate (101) arranged such that the rear wall and the plate are brought into mechanical intervention with one another for fastening an electrical device at a monument while producing an electrical connection between the electrical device and the monument. The plate comprises a plug recess (103) e.g. screw retainer, for fastening a plug (1…
796	NOVELTY - The system has an unmanned aircraft and a service robot internally connected with a wireless communication device. The unmanned aircraft and the service robot establish a wireless communication connection through the wireless communication device. The service robot is fixedly connected with a mechanical structure of the unmanned aircraft. The service robot is provided with a power suppl…
797	NOVELTY - The tool has a force applying mechanism provided with a de-cutter rod (1), a knife spiral shell sleeve (21), a supporting rod (3), a bolt sleeve (4) and a supporting arm (6). An upper portion of the shell sleeve is formed with a square center hole. The rod is assembled in a screw thread hole of the shell sleeve. A lower end of the rod is provided with a square column (11). The bolt slee…
798	NOVELTY - The accumulator (1) has an outer envelope (3) welded on a base (2), and a bayonet system assuring mechanical connections for maintaining the envelope and the base. The envelope has an end (7) including a part (10) provided with an inner wall. The system has a pin (13) surrounding an upper end (6) of the base, and a pin (14) located on the inner wall. A mechanical locking system locks po…
799	NOVELTY - The joint (11) has a first aluminum panel (A) which is provided with an outer edge portion. A second aluminum panel (B) is provided with an outer edge portion. Several rivets (36,R) are provided with a rivet head and rivet shaft. The rivets are provided for joining the two panels along facing overlapping outer edge portions. A sealant is provided between the overlapping edge portions. T…
800	NOVELTY - The system (1) has a main portion comprises several cameras (2) which are configured for taking video images. A control device (3) is comprised with an input interface (31) to which cameras are connected. An output interface (32) is configured for a mechanical and electrical connection according to a first standard, and the control device is configured to select camera from several came…
801	NOVELTY - The method involves providing annular structure in base (1) and inner annular step support dial (2) at center of base. A split ring and base seat inner wing are connected. A base plate is placed concentric and tail end pointer is set with a connection hole. The base of the sucker foot adsorbed aircraft angle of attack (AOA) vane around the airframe surface. An adjustment bolt (4) and su…
802	NOVELTY - Invention can be used in aircraft engineering in aircraft engines where high speed and high load roller bearings are used. Proposed roller bearing has outer and inner races, split cage riveted to sets in which rollers and trunnions are installed with clearances. Cage is made in form of two separate flat rings with slots and holes in which rollers with ring grooves are fitted. USE - Mech…
803	NOVELTY - The bonding lead (7) has an elongate conductive core encapsulated along majority of length and at both end faces in an elastomeric barrier layer (11). The elastomeric barrier layer loaded with conductive particles includes two holes in side towards two ends of bonding lead. Two electrically conductive washers are embedded in the barrier layer towards the two ends of the bonding lead. A …
804	NOVELTY - The seat has a backrest structure (3) and a squab structure (2) mounted to pivot with respect to the backrest. The backrest structure is connected to the support structure (5) by a pivot connection (10) and a leg rest (4) is connected by a pivot connection (6) to the front end of the squab structure. The squab structure has a mechanical synchronisation unit to synchronise the movements …
805	NOVELTY - The connection assembly (96) has two brackets (106,110) removably secured to one another by radially extending fasteners (114). One bracket is secured to an inner diameter shroud (98). The other bracket is supported by a fan intermediate case. The radially extending fasteners are accessible through the core flow path of the gas turbine engine. USE - Connection assembly for securing fan …
806	NOVELTY - The winglet has an inner ring section and an outer ring section that are connected to form an integral circular ring structure. An inner ring section member and inner ring section root parts are located in a whole ring structure. A tip of an aircraft wing is riveted with the inner ring section and the outer ring section when upper and lower parts of a transition section are arranged bet…
807	NOVELTY - This new utility model relates to aviation equipment technology area, especially a kind of one type aircraft safety bolt module. It comprises bolt, screw head, screw cap, screw thread uniformly distributed on the bolt body of the bolt, screw head and screw cap respectively connected with bolt at front and back two end of upper screw set with containing slot, the containing slot inside p…
808	NOVELTY - The utility model belongs to preparation field of unmanned machine, especially relates to a long endurance aircraft of the folding component. the folding piece comprises two parallel fixing seat by fixing connection between the upper center slab and lower center slab, two parallel fixing seat is set with parallel guide chute, two guiding chute is provided with bolt sliding rod; the two …
809	NOVELTY - A composite material aircraft fuselage barrel section whole mould, belonging to the technical field of aviation composite material mould, comprising a fixed frame, a fixed bracket, a rotating device, a supporting bracket, a combination module, wherein the fixed top surface front edge of bottom frame is symmetrically fixedly connected with fixing brackets, each of said fixed bracket on t…
810	NOVELTY - The device has handling systems (15, 16) that are positioned in a place by positioning mechanisms (3, 4). The system has an articulated robot that has a handling mechanism. The mechanism has a handling body for connecting individual components. The positioning mechanisms have a vertical positioner that is displaceable on guiding units by a moving unit. The guiding units are arranged par…
811	NOVELTY - The apparatus (200) has a thermoplastic resin material whose thermal boding joint (10) is inserted into a penetration hole. A hooking projection is protruded to outside according to circumference of an upper part of the thermoplastic resin material. A lower part of the hooking projection is inserted into a lower side of a combining hole. A pin hole portion is arranged with a bend expand…
812	NOVELTY - The utility model claims a small-sized aircraft brake pair structure, comprising a pressing plate (2) and a torsion barrel (6) fixed on the shaft and located at the two ends of the bearing (5) connected inside the torsion barrel (6) and fixed on the shaft; the movable disc (3) of the disc (2) and the bearing (5) and rotates with the tire, static disc (4) fixed on the shaft and located b…
813	NOVELTY - The sliding mechanism (1) has a seat cushion frame which supports a seating surface of a seat. A slide rail is arranged under a vehicle chassis carpet (30). A connection element (24) is provided to connect the seat cushion frame and the slide rail. The connection element is extended toward the upward seat cushion frame through the slit provided in the vehicle chassis carpet, so that the…
814	NOVELTY - The fixture has a lower diaphragm bracket and two channels for assembly of a nitrogen cylinder as per engineering drawing requirements. The channels are provided with pilot holes for adjusting the position of the channels and the diaphragm bracket, where the alignment fixture is designed by considering the dimension of the nitrogen cylinder, and all parts of a mounting structure are loc…
815	NOVELTY - The profile (1) has two bearing surfaces (3) fixed to each other to rivet wall panels. The wall panels are made of aluminum or composite material. The wall panels are arranged with gusset plates. The profile is provided with a reinforced outer corner (4) that is made of EN AW 6082 T6 angulated solid material. The profile is provided with a hollow chamber (5), where wall thickness of the…
816	NOVELTY - Number of apertures (40) are formed in the base of each of the complementary half channels (20,30) for receiving the rivets used in securing the half channels. Spaced slots (24,34) are defined in the wall (28,38) of each half channel to receive the tabs (64) of a fastener base (60). The base of one of the half channels has a cut-out portion complementary to the periphery of a fastener f…
817	NOVELTY - The winch (1) has a basic mechanical unit (2) fixed on an aircraft, where the basic mechanical unit is provided for detachably receiving a cable module (3) and a motorization module (4). The basic mechanical unit includes a mechanical connection unit (5) that mechanically connects the motorization module with the cable module to vary characteristics related to power. The cable module co…
818	NOVELTY - An aircraft CFM56-7B engine half special suspension clamp, comprising a fixing clamp, the fixing clamp comprises upper and lower fixing plate and an inclined connecting rod, lower end of the inclined connecting rod joint on the inner side of the plate surface of the lower fixing plate, upper end connect the inner side plate surface of the upper fixing plate; the outer side of the plate …
819	NOVELTY - Inner side bottom this utility new model is aircraft rivet machine pressure foot seat, its structure comprises pressure pin base main body (1), press pin base main body (1) is connected with laser range finder mounted plate (2), a laser range finder mounted plate (2) centre is provided with a main shaft mounting hole (3), press pin base main body (1) setting main shaft limited groove (4…
820	NOVELTY - The system (300) has a motor control portion (301) and a motor (302) in electrical communication with the motor control portion. A mechanical gearing (304) is in mechanical communication with the motor to translate rotational motion of the motor into linear motion across an axis. An extension unit (305) is in mechanical communication with the mechanical gearing to linearly travel across…
821	NOVELTY - The electromechanical linear actuator (1) has a containment structure (2) and a pushing portion (3) that translates relative to the containment structure. A motor unit (5) is operably connected with mechanical reduction apparatus (4) to rotate about axis of rotation (X). A rotation-preventing mechanism (7) is operable on shaft (6) to prevent the shaft from rotating about axis of rotatio…
822	NOVELTY - The assembly (1) has fluid machines for converting fluid energy (18, 62) into mechanical energy (26, 70) and driving in rotation with a rotor (6) of a rotary-wing aircraft. Two hydrostatic transmissions (2, 8) comprise high-pressure branches (24, 68) and low-pressure branches (30, 74) and hydraulically connect the fluid machines to convert the fluid energy into the mechanical energy. So…
823	NOVELTY - The connection assembly (30b) comprises an external and internal side, where a profile element (32) has a locating ledge extended towards another profile element (34). The latter profile element has multiple bores with fixing bolts (42a). An upper surface (44) of the locating ledge lies deeper through the external side opposite the surface of the profile elements. The latter profile ele…
824	NOVELTY - Invention relates to aircraft models with control line. Model of aircraft with remote pitch control includes drive of steering surfaces, is equipped with electric motor, which together with receiver of remote control and drive is supplied from current source. Model is tied to the hinge arranged on the fixed post. Current source, remote control receiver and steering surface drive are hin…
825	NOVELTY - An aircraft skin riveting damping device, comprising a mounting sleeve and the fixed groove, the vibration damping device main body is provided with a fixing plate, and the top of the fixing plate are provided with the left and right sides and the middle arranged front and back fixed groove; the fixing groove is provided with annular grooves arranged front and back, and the damping spri…
826	NOVELTY - A composite muffler comprises a composite outer can (302) disposed symmetrically about a longitudinal axis, and having an inner peripheral surface (316) defining a cavity; an annular baffle (306) disposed within the composite outer can cavity and having an opening, and extending radially outwardly from the opening toward the composite outer can inner peripheral surface; an acoustic line…
827	NOVELTY - The method involves placing a top outer wall (20) on a molding bench (70). The wall is covered with an adhesive film, and a core (10) of a honeycomb structured panel (1) is applied against the wall. A fastener element (50) is arranged in a receiving space (12) in the core to receive the core during panel preparation stage after perforating an internal orifice (11) or after arranging the…
828	NOVELTY - The double-fan-aircraft drive unit has a gas turbine core engine (10), a compressor, a combustion chamber and a main shaft (11) for driving a turbine. The main shaft of the gas turbine core engine is connected in operating manner over a mechanical drive connection with two separate blowers (6). The separate blowers are arranged adjacent to the gas turbine core engine. USE - Double-fan-a…
829	NOVELTY - A flexible drill rivet bracket has a bracket main body provided with a frame-type base, a movable door-shaped beam, a switching plate, a locator, a supporting clamping assembly and a shape supporting plate assembly. The frame-type base is provided with a frame, a guide rail and a locating block. The movable door-shaped beam is provided with a first movable door-shaped beam, a second mov…
830	NOVELTY - The method involves creating an initial interference fit between a fastener (722) and a portion of a hole extending through the two parts, while maintaining a force equilibrium. A final interference fit (904) is created between the fastener and the hole, while maintaining new force equilibrium. A tail (902) is formed at an end of the fastener, while maintaining the new force equilibrium…
831	NOVELTY - The mechanism has a two end limit sleeve arranged a central connection part of a blade device. A sliding block and a spring are arranged in a limiting sleeve. The spring is located between the sliding block and a fastening bolt. The fastening bolt, the spring and the sliding block are connected with each other. A locating pin and the limiting sleeve are arranged on a motor. An outer sur…
832	NOVELTY - The structure has reinforcing plate and cushion plate that are connected by rivets (5) and overlapped on inside of skin (2) between long rafts on which aircraft antenna is mounted. An aircraft antenna is fixed on the outer side of the skin on which the reinforcing plate and cushion plate are mounted by the connecting unit (7). The portion of structure of the aircraft antenna is extended…
833	NOVELTY - A kind of one modular aircraft, comprising driving device module 1, connection module 2, load module 3 and auxiliary module 4, device driving module 1 and load module 3 through connection module 2 as composite aircraft structure element, load module 3 on load energy and load at the same time, too as fuselage structure of an aircraft, construction unit and can selectively additional auxi…
834	NOVELTY - The new type utility claims have one kind used for fixedly connected with model airplane body and wing the engine mounting structure, comprising mutually matched using the machine wing bolt and bolt base, the bolt and bolt, the bolt base set in machine wing axis and above, the model airplane main body set with upper pin base and corresponding to the through hole, lengthways central line…
835	NOVELTY - The apparatus has a conveyed product receipt unit which is provided with a through hole (14) penetrated from an adhesive surface to a suction surface which is a surface on the opposite side to adhesive surface. A case (15) receives receiving face of a conveyed product, and includes a recess with side surface of receipt unit. A suction unit is provided with a buffer space (16) which is a…
836	NOVELTY - The system (100) has a hydro-mechanical cutoff device (130) closed when rotation speed of a turbomachine shaft reduces, and is reduced lower than a first threshold, and opened when the rotation speed of the turbomachine shaft increases, and is increased higher than a second threshold. The hydro-mechanical cutoff device includes a fluid connection to an inlet of a fuel pump and to an out…
837	NOVELTY - The mechanism (18) has an arm (30) intended to be hinged on to a structure (12) of an aircraft (10), and a rotating connection between a door (16) of the aircraft and the arm. The rotating connection (32) is intended to be disengaged from a connection configuration for connecting the door with the arm in an open position of the door, into an uncoupling configuration for uncoupling of th…
838	NOVELTY - The system (10) has first coupling element (15) and second coupling element (16) mechanically connected by an intermediate shaft (13). A connecting shaft is secured in rotation to the intermediate shaft by first mechanical connection part and to the second coupling element by second mechanical connection part. The connecting shaft surrounds a distal zone of the intermediate shaft, where…
839	NOVELTY - The structure comprising a mechanical connection interface (1), a force sensor (2) and a replaceable foot (3). An upper end of the replaceable foot is detachably connected with a lower end of the force sensor. The mechanical connection interface is connected with the force sensor. The replaceable foot is provided with a buffer foot, an actability disk, an electromagnetic absorbing foot …
840	NOVELTY - The machine comprises a protecting board (5) that is connected to the left and right side of a protective plate. A swing plate (3) is provided with a guard plate. A swing fixing plate (6) is set with the protective plate. A clapboard (7) is set with a swinging side plate (2). A swing limiting baffle pin (4) is arranged with the swing plate. A servo motor is set with a support unit (8). …
841	NOVELTY - The front portion (30) has a fuselage comprising fuselage frames (60a-60f), a cockpit, and a cockpit floor acting as a plane for a crew to walk on. A landing gear storage bay (22) is arranged under the cockpit floor and mechanically connected to some of the fuselage frames in order to provide the function of taking up the mechanical forces exerted on the fuselage frames under the effect…
842	NOVELTY - The rivet has a rod of composite material with fibers oriented in the axis of the rivet, it is provided with an envelope in the form of a bush of prepreg allied to the components of the compound fibrous material to be joined, its fibers have a high specific shear strength after polymerization and oriented in the axis of the bush, having a length larger than the thickness of the componen…
843	NOVELTY - The structural component (1') has reinforcing ribs (3A') integrally cast with the outer skin (2'). The reinforcing ribs are rigidly secured to the outer skin to form an integral grid structure capable of the taking forces caused by pressure difference on the opposite sides of the structural component. USE - Used as e.g. aircraft doors, aircraft body sections. ADVANTAGE - Constructed wit…
844	NOVELTY - The nacelle has a connecting device comprising an annular flange (46) that is connected to an air inlet (42), and another annular flange (50) connected to a motor (44) that is pressed against the former flange. The flanges extend in a plane perpendicular to a longitudinal axis of the nacelle. Connecting elements i.e. bolts, are placed in respective bolt holes (48, 54) for connecting the…
845	NOVELTY - This utility model claims a manual influence weather 37mm electronically controlled anti-aircraft gun mechanical transmission device, and solves the material double 37 mm artillery without electric motor car machine, existing manual influence work personnel safety problem is. It comprises high low machine, high low machine gear gearbox, machine direction, the machine direction comprisin…
846	NOVELTY - A head restraint (16) is mounted to rods (62) extending from seatback frame (18). An actuator (24) connected to the seatback frame pivots the armature (26) from a design position to an actuated position in response to an impact condition so that head restraint is actuated. The actuator is connected with seatback frame and armature by pivotal connections (46,50) comprising bushing and ri…
847	NOVELTY - The mechanism (16) has two arms extending from a connection portion and defining first, second and third apertures. One of the arms is spaced from the other arm by a notch. A fastener is extended through the first aperture and across the notch to abut the latter arm. The second aperture and the third aperture align finer threads of a rod, where contact between the latter arm and the fas…
848	NOVELTY - A kind of a fixing motor and a convenient disassembly and multi-rotary wing aircraft quick release motor base. It is on a machine arm tube, a base, electric engine fixing piece and a sleeve clamp connection, a power machine fixed on electric engine base fixed on chip, and a groove and a base, a sleeve, a screw is screwed. The user only uses one unscrewing a screw pieces, reach aim of ra…
849	NOVELTY - The utility model claims a cabin cover of wind power generator, comprising a left cabin cover and a right cabin cover; the left cabin cover and the right cabin cover is connected and fixed by a connecting piece, the left cabin cover and the right cabin cover are composed of two branch covers, each said sub-cover are fixed through bolt connection; the connection gap of the cabin cover ar…
850	NOVELTY - The system (10) has a processing assembly (16) comprising a data processing device (12) and an operating device (14) that are connected by releasable mechanical connection. A data communication device (20) with transmitter (24), receivers (26,28), and communication antenna (22) is connected to data processing device. The operating device comprises manually actuated switches, keys and/or…
851	NOVELTY - The utility model claims an aircraft and aircraft robot blade quick release mechanism. The aircraft propeller of this utility model has fast detaching mechanism comprises a fastening bolt, a spring, a blade device, a sliding block, a locating sleeve, a locating pin and a motor; wherein, in the assembled state, two ends of an open central connecting part of limiting sleeve is arranged in…
852	NOVELTY - The method involves modeling (S310) a processing apparatus including C type frame by finite element model. The position of reinforcing material arranged in C type frame is designated (S320). The thickness of top panel, bottom panel and left panel in C-type frame is designated (S330). The allowable displacement of upper protrusion and lower projection of C type frame and each thickness v…
853	NOVELTY - The generator (1) has an external field regulator (4) for regulating field current of a field winding such that voltage of 28 Volt is delivered to six rectifier diodes (5) in a housing integrated electric rectifier (2). An integrated series field regulator (3) is electrically isolated by an insulating disk (7). The external field regulator is attached to connections of the series field …
854	NOVELTY - The method involves bonding metallic particles to an aircraft structure through use of a cold spray process. The bonding is effected under conditions in which the particles form a continuous layer without requiring melting or fusing of the particles. The cold spray process is supersonic particle deposition. The continuous layer is a supersonic particle deposition layer (5) bonding the u…
855	NOVELTY - The cover has a cover plate whose upper part is connected an air inlet channel of a petrol engine assembly. An outer side of a covering component is joined with the upper cover plate by a rivet connecting air inlet channel. A screen assembly and a separating channel assembly are connected together through a riveting connecting band. A fairing part of the petrol engine assembly is connec…
856	NOVELTY - Preparing an aluminum-alloy aircraft component comprises: (a) introducing the component into the chamber of a coating apparatus; (b) directing an airflow past the component at a force sufficient to suspend the component within the airflow stream; (c) releasing a coating material into the chamber; and (d) coating the component to a desired thickness while the component is suspended in th…
857	NOVELTY - The component has a composite panel formed by a skin and a set of stiffening stringers (15). An end of each stringer includes a section (41) in which height of a central section (17) of the stringer is reduced until the section disappears and width of feet (19) of the stringers increases until predetermined width is reached, and another section (43) with some extended feet of predetermi…
858	NOVELTY - The device has a one-way clutch (29) passed from a securing state to a relaxed state for increasing a ratio of a rotational speed of a blower (6) to a rotational speed of a low pressure compressor (2). A first reversible electric machine (21) is connected with a high pressure shaft (8) by a first mechanical transmission (22). A second reversible electric machine (23) is connected to a l…
859	NOVELTY - The utility model claims a structure for reinforcing rigidity of airplane engine fairing adjusting sheet, mainly comprising an elastic shaft (1), an elastic sheet (2), a hoop (3), a pin (4) and an inclined surface elastic sheet (5). the elastic shaft (1) is riveted with the adjusting sheet (6) by steel rivet; the pin (4) passes through the hoop (3); the elastic sheet (2) is used for pre…
860	NOVELTY - The method involves securing a mechanical quick coupling element (8) to a rectilinear hollow tubular body (70) of a pipe (7), and positioning the rectilinear hollow tubular body in a bending machine such that an angular deflection mechanism of the mechanical quick coupling element is in a reference angular position with respect to the bending machine. The rectilinear hollow tubular body…
861	NOVELTY - The aircraft (300) has a fuselage (302), and an aft wall (304) of a lavatory monument (306) within the fuselage and extending radially inwardly relative to the fuselage. The aft wall is removably connected to an outboard wall (308), a ceiling (310), and a floor (312) of the lavatory monument. The aft wall has unchangeable connection points (318) to join the aft wall to the outboard wall…
862	NOVELTY - The metering pin assembly has a piston assembly that is received within an outer cylinder. A base (22) is connected to the piston assembly and a projection is pivotably attached to the base using fastener. The projection is provided with multiple apertures (30) to allow fluid flow. USE - Metering pin assembly for use in aircraft landing gear shock absorber. The projection and the attach…
863	NOVELTY - A feed channel moves a rivet from a storage location to an initial position. A pair of gripping fingers (89,91) grip the rivet in response to a command signal. Compressed air moves the gripped rivet to an opening in a workpiece and releases the grip by compressed air. A ram sets up the rivet. USE - In manufacture of large structural assembly e.g. for assembling aircraft wings, for joini…
864	NOVELTY - Inner side of this new utility model is aircraft rivet machine reading numbers head bracket, its structure comprises limited section (1) and reading numbers head section (2), the limited section (1) and reading numbers head section (2) through connecting rod (3) is connected with the reading numbers head section (1) of A is opened with bolt hole (4), reading numbers head section (2) is …
865	NOVELTY - The hatch cover/ access panel (24) has crack at one portion, trimming off the damaged portion of hatch cover/ access panel along the trimming line, remaining portion modified hatch cover/ access panel, fabrication of filler, and installation of filler with the help of suitable riveting. The panel is made of from aluminum alloy, steel alloy, and a trimming line is straight line or polygo…
866	NOVELTY - The utility model claims a loose joint structure joint for an aircraft engine part assembly, comprising a first part, a second part and goes through the second part of the first part and a bolt, the screw head of the bolt is propped against the first part of the outer wall surface; the screw bolt is extended out of the second component extending out of the second part screw rod comprise…
867	NOVELTY - The bird has a left flapping wing (3) and a right flapping wing (1) driven by a motor (15) to flap upwards and downwards. A rudder (5) is driven by a motor (12) to change a direction of an aircraft. A left main rocker and a right main rocker are driven by the motor (15). The motor (15) and a gear (16) are located on two sides of a cross-shaped main bracket. The motor (15) is fixed on a …
868	NOVELTY - The device e.g. rod (10), has a rod body (11) equipped with fastener covers (12a, 12b) by which the body is attached to structural elements. The body is in arc shape for ensuring flexibility to the device, where the flexibility is adapted to filter vibrations generated by the structural elements. Each cover is connected to one of the structural elements by a connection pivot. A shock ab…
869	NOVELTY - The equipment has a processing station (1) with a positioning device (2) for receiving and moving an aircraft structural component (3a,3b) and a manipulator (4) with a tool (5) set up with a rivet gun (5a) for moving tool. The working area (6) of processing station is defined by a region in which aircraft structural component received by positioning device through tool is processed. A l…
870	NOVELTY - The utility model claims an aircraft rear fuselage structure for increasing bending flange, comprising window frame body; a rear fuselage cavity surrounded by the upper skin and the lower skin; two sides of the opening at the top of the lower skin are provided with a longitudinal flange bent inwards; the longitudinal flange is provided with at least one group of symmetrical avoiding gro…
871	NOVELTY - A kind of one vertical empennage is set with distributing aircraft wings, relating to aircraft pneumatic distributing project technique area, the tail part is set with vertical fin fuselage and vertical fin by screw and bolt matched fixed in round shape-keeping on rotating disc, the internal round conformal rotating disc fixed at the tail of the fuselage is. Round conformal rotating dis…
872	NOVELTY - The tool (40) has a body (42) including a strike surface at a first end (46) of the body. Multiple contactors (64) are extended outwardly from a second end (50) of the body, where each contactor includes an engagement surface (66) to contact with a surface of an adjacent fastener when a force is applied to the strike surface. A biasing mechanism (56) i.e. coil spring, is arranged within…
873	NOVELTY - The element (4) has metal webs (6a-6b) and fiber webs arranged in a number of layers, where the webs are made of glass fiber. Material strips (22a-22q) in a region of a rear structure of transverse seam regions (16a, 16b) provide a material web which is continuous in a circumferential direction (U) of the element. The strips (22a, 22b) partially covers a radially outlying connecting reg…
874	NOVELTY - The device (30) has a sleeve (50) positioned such that a bucking bar extends within the sleeve and end of the sleeve is positioned adjacent to parts. The sleeve comprises a first intermediate sleeve unit (54) and a second sleeve unit threaded with the first sleeve unit, and a third sleeve unit is inserted into the second sleeve unit. The bucking bar extends within the first and second s…
875	NOVELTY - The device has a fixed mounting plate (1) riveted with a main shaft (2). Wings (33) are vertically connected with an outer surface of a rotating screw cap (32). A supporting arm movement mechanism is provided with a transmission rod. A movable baffle plate is connected with a supporting rod. A transmission rod is engaged with a push rod by a screw thread. An end of the movable baffle pl…
876	NOVELTY - The device has a fixed lower mold (5) that is fixed with a first mica sheet (7). The lower mold is overlapped with upper and lower plates (3,4). The upper plate is provided with a blank holder (2). A step surface of the blank holder is provided with a second mica sheet (6). A centre of the blank holder is provided with a punch (1). The punch and the lower mold are respectively connected…
877	NOVELTY - Alloy comprises 4.10-5.50 wt.% copper, 0.30-1.60 wt.% magnesium, 0.03-0.1 wt.% iron 0.03-0.06 wt.% silicon, 0.04-1-1 wt.% tin and aluminum (remaining amount). USE - Alloy is useful for aircraft skin, rivet, aviation structural material, preferably automotive industry. ADVANTAGE - The method eliminates harmful iron-containing phase in alloy, through adding tin element to realize the allo…
878	NOVELTY - The utility model claims an aircraft skin surface automatic recycling device, comprising a mounting bracket and a yarn cylinder mounted on said mounting bracket, a recycling barrel, in addition to the rubber cylinder and a cylinder; the cylinder is provided with a piston; the piston joint through the connecting rod of the cylinder, the other end of the connecting rod is connected with t…
879	NOVELTY - The system (1) has a bearing bush (11) having an interior region (21) for receiving bearing pin (7) comprising an annular recess (14). The locking balls (17) are arranged in recess in connection state of bearing pin, and are engaged in groove (9). The positions of the locking balls are fixed in displaceable locking sleeve (23) in locked position. A locking mechanism (25) is provided for…
880	NOVELTY - The pressure glue comprises a piston (1) in close contact with the cavity surface of the housing (3). The rubber suction cup (8) is sleeved on the outside of the housing, and is wound and tightened by a wire (7) and is connected with the shell. The upper unit of the shell is provided with a screw hole and screwed into a screw (2). The pressure rod (9) passes through the lower unit of th…
881	NOVELTY - The apparatus has a pushing module (30) comprising a receiving portion (34) that receives the rivet from a feeding portion (23). A transmitting module comprises a rivet gun (49). A feeding module (20) is moveable in a first direction that is parallel to the bottom plate to align the feeding portion with the receiving portion. The pushing module is moveable in a second direction that is …
882	NOVELTY - The blind rivet assembly (1) comprises a blind rivet (2), which has a sleeve (3) with a shaft (4), a setting head (5) and a rivet mandrel (6). An end element (9) is provided on the side of the setting head facing away from the shaft. The end element comprises a through channel (14), through which the rivet mandrel is guided. USE - Blind rivet assembly for connecting two or multiple item…
883	NOVELTY - The utility model belongs to aviation electric installation field, claims a switch box body structure, comprising: a bracket, a box body, a cover plate; the upper part of the bracket is fixed on the machine body structure, the lower part of the bracket is connected with the upper part of the box body, the cover plate is connected with the box body flange; the box body is a closed struct…
884	NOVELTY - This new utility model relates to one of four rotary wing without people, comprising a machine body, a machine wing and rotary wing component, the machine is set with wings at two side machine body, the rotary wing component in machine is set with upper wing, the rotary wing component comprises base, fixed rod, a transmission device, a connecting piece and multiple of three, the base pr…
885	NOVELTY - The mechanism has left, right, upper and lower bearings that are respectively connected left and right side plates, an upper cover (7) and lower bottom plate connection. The side plates, the upper cover, an upper supporting arm (1) and a lower supporting arm (5) are connected with a bottom plate through a fastener (4). A turbine passes through a key, limited by a sleeve and is connected…
886	NOVELTY - An apparatus for fastening and disassembling locking bolts of an engine for an aircraft is provided to connect a rotating tool to the locking bolts even in a limited work space and to prevent parts of the engine from being broken in disassembling the locking bolts although great torque is given through the rotating tool. DETAILED DESCRIPTION - An apparatus for fastening and disassemblin…
887	NOVELTY - This utility new type relates to one aerial oxygen mask a breathing valve pressing nut of special tool, wherein it include chuck, a rotating shaft, a connecting shaft, a fixing shaft and a handle, wherein the chuck and the rotating shaft one end riveting is fixedly connected with the rotating shaft while the other end through connecting shaft and fixing shaft one end riveting is fixedly…
888	NOVELTY - The blank (10) has an elongated body (12) having an axis and a length along the axis. The body is provided with braided reinforcement fibers i.e. yarns (14) embedded inside the body and supported in a matrix material (16). The braided reinforcement fibers are configured to extend the length of the body. The matrix material consists of nylon, polyetherimide (PEI), poly-ether-sulfone (PES…
889	NOVELTY - The method involves checking whether a rotating shaft (7) and a joint bearing (2) of an electric gate at an end position of a landing gear. The rotating shaft is disassembled from the end position switch at the landing gear position. The surface of the rotating shaft is chrome plated. A riveting tooling is placed on a flat worktable and the product and a bracket are fixed to the rivetin…
890	NOVELTY - The structure has a mounting base fixedly connected with a middle supporting plate. Two sides of the middle supporting plate are placed close to a mounting edge. Two sides of the supporting plate is placed close to a circular through hole. A plane front undercarriage wheel spindle is provided with a hollow shaft. An aircraft nose landing gear hub main shaft is sleeved with a bolt shaft.…
891	NOVELTY - The auxiliary measurement device, comprises a dedicated wire, a computer equipment housing, and a detection and measurement board. The computer equipment housing is connected to the inspection and measurement board through a dedicated wire. The computer equipment housing is L-shaped open box. The computer equipment shell is provided with rivet holes on the inner side. The rivet holes ar…
892	NOVELTY - The garage has sectional materials spliced to form a frame structure. A proximate matter is provided with a spliced part to form a node. The node is provided with a connecting piece. A profile is connected with the node and the connecting piece through a bolt. The sectional material is a corner steel or steel channel or t-section steel or h-beam steel. Two surfaces of the connecting pie…
893	NOVELTY - This new type utility claims one kind of aircraft seat for table, comprising a hinge shaft is hinged on the lower table panel of seat back, one end of it is further provided with a table plate of a lower table panel free end up is provided with a free end reverse table direction of extending part on the upper surface of table plate is hinged of upper. This utility new type has the advan…
894	NOVELTY - Apparatus for overturning connection elements of junctions of aircraft sections is intended for use in the field of aviation and rocket building, namely, aircraft fuselage structures. The apparatus for overturning junctions is comprised of junction overlap elements made in form of metal strips, and transitional elements located at the junction alternately within the aerodynamic contours…
895	NOVELTY - This utility model claims a kind of Boeing 737 series aircraft skin repair gasket batch manufacturing tool, comprising a rivet fixing module, an array is used for locating hole of the locating rivet guiding hole module, for the same array is an array of guide hole of the drilling head, a guide hole and a locating hole connected structure for fixed template and connected with the locatin…
896	NOVELTY - The device has a longitudinally extending base (10) forming first and second recesses (14, 16), where diameter and/or cross-section area of the first recess is less than that of the second recess. An inner side of the base is arranged between the first and second recesses. A sensor i.e. stretch sensor, detects momentary parameter of mechanical connections. A transmission unit is utilize…
897	NOVELTY - The system has a connector (1) including a tubular movable part (12) open at the rear and slidably mounted in translation in a body between an open position and a closed position. Another connector (2) includes another tubular movable part slidably mounted in translation in another body. The former connector includes a stopper for repelling the later movable part towards the rear of the…
898	NOVELTY - The utility model claims a plane lower floor rivet sander. grinding machine is set on the middle of the locating bracket, two ends of the horizontal bracket are respectively provided with supporting legs, each supporting leg is provided with two rotating wheels, grinding machine is vertical to the middle of the transverse bracket. the transverse bracket is vertically provided with a gui…
899	NOVELTY - The method involves fixing a base (3) of an antenna (1) on a skin (5) of an aircraft using metallic fixation bolts (7) of the antenna, where the skin is made of composite material e.g. carbon fiber-reinforced plastic. The skin is pierced to form fixation bores (10) for receiving screws (8) of the bolts. A bushing (13) made of electrically conducting material is inserted in each bore bef…
900	NOVELTY - The inspection device comprises an elongated casing (3), which includes an upper end and a lower end. The lower end has a flat base (4) containing a hole. An elongated tracker is movably mounted within the casing having an inner end and an outer end (7.2). A reference element is movably mounted within the casing having a reference end (6.1). An electric circuit is in electric contact wi…
901	NOVELTY - The method involves determining information concerning local stiffness of plates at a level of a hole to be drilled to control drilling operation. The hole is drilled through the plates by a drilling tool, and a rivet e.g. crushed rivet, is placed in the drilled hole. The drilling of hole is performed by delivering a set feed rate of the drilling tool and a set rotational speed of the t…
902	NOVELTY - The utility model is new type relates to a novel plant a folding plate structure, belongs to plane design technology field. Divided upper wall plate and lower wall plate two part, two part by a rivet and a hinge connected; a thickness of lower plate b on wall plate of a small thickness. The utility model is new type for a large square meter original of a plate change as a two small squa…
903	NOVELTY - The utility model claims a riveting device for mounting aircraft parts, comprising a vertical locating rod, a lying locating rod, a connecting seat, a locating bolt, an adjusting nut; a supporting plate and a threaded column; the middle position of the upper end surface of the bearing plate is provided with a lying locating rod; the left side of the lower end surface of the stressed arm…
904	NOVELTY - The blind rivet insert has bearing head (10) forms an annular flange and shank (40) extended from underside (14) of bearing head provided with head end, foot end and cylindrical bore extending in lengthwise direction from head end to foot end, and having first bore segment near foot end, provided with an internal thread and second bore segment near the head end whose diameter is greater…
905	NOVELTY - The clutch assembly has a shaft to rotate around a rotation axis inside the shaft. A connection arm is connected to the shaft, to a pilot-controlled mechanism, and to a mechanical servo that controls a movement of the vehicle. Two or more electromechanical actuators (304a) are selectively engaged with the shaft through an electromechanical clutch (303a), such that actuators are disconne…
906	NOVELTY - This utility model claims a kind of unmanned aircraft. the unmanned aerial vehicle comprises frame, electric components, horn and shell, the frame body and the electrical component is arranged in the shell, wherein the electric component is held in the space surrounded by the frame, and fixedly connected with the frame, said mechanical arm is connected with the frame. unmanned aircraft …
907	NOVELTY - A swage collar apparatus comprises a collar (3) adapted for disposing on shaft (8) of a fastener; and internal sealing insert (5) disposed in the collar. The shaft has externally threaded or grooved section (10). USE - For sealing a connection of fastener through a composite assembly of workpieces, particularly for joining of parts to liquid containing tanks e.g. aircraft fuel tank. ADV…
908	NOVELTY - Invention relates to aircraft building and concerns assembly technique of aeroplane units panels, in particular to aeroplane centre-section assembly technique. Method for assembling panels of aeroplane units includes assembling and riveting of specifically curved covering and straight stringers. Before assembling and riveting, stringers are preliminary shaped on loft with introducing de…
909	NOVELTY - The connection unit has plate (102) that is bolted to a portion (60) of aircraft engine. Main portion (104) extends rearwardly from the plate. The main portion having a main pivot attachment (106) to a balance beam (108) which is pivotally attached to thrust links (110). Back-up connection (112) is arranged between balance beam and main portion, with clearance between main portion and b…
910	NOVELTY - Sprinkling rice field remove grass with four shaft without human aircraft, relating to agriculture plant auxiliary equipment area. Of the four shaft without people below the aircraft with liquid pesticide storage box is set with the pesticide storage box via four side of upper is set with the connecting ear and connecting bolt installed on four non human aircraft support and bottom, pes…
911	NOVELTY - The aircraft (101) has proprotor housing (202) coupled to the nacelle (200), and selectively rotates between horizontal orientation and non-horizontal orientation. A door (204) is hingedly coupled to the proprotor housing by hinge joints arranged on outboard side and inboard side of the proprotor housing. The hinge joints move the door from closed position when the proprotor housing is …
912	NOVELTY - The utility model claims an arm folding mechanism and the vertical landing fixed wing aircraft, comprising a wing rotating interface connection of the female connector, and the machine arm connecting male head, a rotating shaft, a female head and male head directly connected by a rotating shaft. When assembling the arm into the female head of semicircle, then screwing sleeve, male and f…
913	NOVELTY - The jack includes a screw (30) on one part, and two nuts (10,20) engaged about the screw on the other part, with relative movement between the nut and the screw producing this actuation. There is a pin (40) linked by an electrical connection (50), a force transmitting element placed on the course of force between the screw and the movable organ via the nut, and also that the mechanical …
914	NOVELTY - A rudder locating riveting assembling fixture belongs to aircraft assembly fixture, a fixture device technology field, especially relates to a rudder locating riveting assembling improved tooling structure. The utility model claims a convenient, high drilling precision, it can improve product percent of pass and production efficiency of the rudder locating riveting assembling equipments…
915	NOVELTY - This new utility model claims of a kind of aircraft cabin cover one hanging bolt, it comprises head, the big diameter section and small diameter, one end big diameter section and is connected with the head, the other end big diameter section of through cone transition face and small diameter section connected with the head, the big diameter section and small diameter are set with coaxia…
916	NOVELTY - The device has a connection rod (2) whose end is connected to a baffle plate (1). Another end of the connection rod is connected to a base (4). An end of a supporting rod (3) is connected with a first mounting plate (8). Another end of the supporting rod is connected with the connection rod. An end of an adjusting rope (5) is fixed on a mounting seat (6). A second mounting plate (7) and…
917	NOVELTY - The thermodynamic electro-compensation system for maintaining the integrity of the metallic masses and electric potentials of motorized equipment e.g. motor vehicle by reducing the negative phenomena connected to the fouling, comprises an anodic mass proportional to the metal mass of the equipment, a catalyst (3) sealed by an insulating matrix, and assembly of several units for protecti…
918	NOVELTY - The system has an engine torque loading device (6) connected with a front end of a support loaded trusses for actuating cylinder applying load. A wing support device is connected with a horizontal tail wing of a general aircraft and wing of a universal connection unit of an aircraft wing supporting device. The engine torque loading device comprises a loading lever. An eccentric beam is …
919	NOVELTY - The system (300) has a control surface (302) having independent segments (302a, 302b), and a control unit having force sensors located in the unit. A mechanical linkage (306) couples the control unit to one of the segments. A powered servo actuator is coupled to each of the remaining segments not coupled by the linkage to the control unit. A signal connection (312) couples the actuators…
920	NOVELTY - The device (1) has a triggering unit for automatically triggering position change in a connecting part (31) relative to another connecting part (32) and/or relative to an engine part (33) from a first position into a second position in dependence of torque effective on one of the connecting parts and/or the engine part in non-nominal torque and in a direction of another torque (T) throu…
921	NOVELTY - The utility model claims an airplane wheel lifting buffer performance test clamp, comprising an arc-shaped ring, a supporting column and a supporting base; the left and right two sides of the arc-shaped ring is connected with a through pipe, and the through pipe top end is sleeved with a connecting rod; the bottom end of the connecting rod is connected with a fixed arc, and the fixed ar…
922	NOVELTY - The assembly i.e. double flow turbojet assembly (6), has a rigid structure (30) with a set of fasteners (38, 78, 94). A set of aerofoil fasteners (40, 98) is fixed at the rigid structure for fixing of an aerofoil (2) of an aircraft i.e. commercial plane. A set of force recovery units is arranged at the rigid structure for recovery of forces along longitudinal direction (X), transversal …
923	NOVELTY - Invention relates to aircraft wing attachment to fuselage power elements and concerns aircraft from composite materials. Attachment of aircraft wing assembly consists of two perpendicular plates fixed by edges, connected by another ends by two parallel triangular plates, each of which is perpendicular to both of two plates. At that, one of perpendicular plates there is hole for connecti…
924	NOVELTY - The mechanical arm has a supporting unit including a base (17). A supporting frame (1) is fixed on the base. A supporting pin shaft (2) is vertically hinged on the frame. A moving slider assembly includes a movable sliding block (3). A counterweight block assembly includes a counterweight block (8). An outer side end surface of a mechanical arm unit (10) includes a balance weight chain …
925	NOVELTY - The device (10) has a stop element (30) engaged on a body to connect with an angular indexing portion of the body so as to be angularly indexed relatively to the body and to be close to a nut (20). The nut and the stop element are shaped to connect between them so as to limit unscrewing of the nut until reaching a determined angular position corresponding to a determined unscrewing angl…
926	NOVELTY - The assembly (100) has a ring gear (110) with a set of gear teeth (112) in an inside of the ring gear. A set of flanges (114, 116) is arranged along a side of the gear, where each flange has a respective flange bolt hole with a respective bolt axis perpendicular to the gear axis. Each flange extends away from the teeth in a direction that is angled relative to the ring axis. A gear box …
927	NOVELTY - The device has a supporting table (1) fixed in a hanging space below a corresponding position of a processed riveting hole on a lapping section (9) and an outer ring (8). An avoiding groove (2) is located on an upper surface of the supporting table. A pressing block (3) is fixed on an outer surface of the outer ring. A riveting position of the outer ring and the lapping section are loca…
928	NOVELTY - Frames (3) and beams (4) comprise pairs of semi-structures (1) that are retained by fixed supports (7,8). When a covering (5) has been riveted to the first of each pair of semi-structures, the first semi-structure is inverted and placed onto a fixed entry unit (15). Another covering is riveted to the second semi-structure which is placed over the first semi-structure. USE - For fuselage…
929	NOVELTY - The connection mechanism (16) between a conductor (18) and conductor on an isolating slab (10) has a base section (20) held on a support (14). The conductor has a bolt connection (44) to the unit. A second bolt (24) screws into the base and makes electrical contact to the track section (74). The bolt can be retracted to release the contact. USE - Electrical connection of conductor to a …
930	NOVELTY - The system (40) has a rotary/linear variable differential transformer comprising a housing (44) for encapsulating a coil (48). A bore is provided in the housing. The bore is adjacent to the coil. A core (52) is placed in the bore. A shaft (56) is connectible between the core at an end and a controlled element (60) at another end. A biasing element is connected to the shaft. The biasing …
931	NOVELTY - The undercarriage (100) comprises a pair of wheels (5) between which is placed an electric actuator (10). The electric actuators are partially covered with a lightning protection cover. The surge arrester cover (20) has an insulating matrix on which is attached an electrical conductor. The electrical conductor has connecting mechanism electric from the electrical conductor to a ground c…
932	NOVELTY - The utility model is suitable for lifesaving aircraft technology field, claims a life-saving aircraft with propeller of 4 rotor, comprising a machine body, the top part of the machine body is bolted with a protective shell, and the connection of the protective shell and the machine body is provided with a sealing ring; the outer side of the machine body is bolted with a mounting plate; …
933	NOVELTY - The utility model claims a new aircraft engine cabin of cabin door frame assembly, the current for ordinary use the third detecting location, the third location a precision belongs to a measuring instrument, the third location can not be use in production field, it can not realize batch production and detection, but also to a part a strict requirement, a need special personnel, producti…
934	NOVELTY - The utility model relates to a brake device (2) for brake of the unmanned aircraft, it comprises the airplane wheel component (1), component side the machine wheel and speed signal device connected with the airplane wheel component (3), wheel speed signal device (3) comprises an end cover (26); the gear ring assembly (27), a retainer ring (28), a flat key (29), a safety hole fillister h…
935	NOVELTY - The utility model claims a plugging assembly for aircraft, belonging to the technical field of design of aircraft closed. it comprises bolt, spring and nut; the skin is provided with a checking hole, and the inspection hole matching with the nut; the spring is sleeved on the screw cap of the bolt, and the two are sleeved together through the inspection hole. and the spring is connected …
936	NOVELTY - The utility model relates to fire fighting aircraft fire technology field, especially a fire-fighting aircraft, comprising a shell, the shell is composed of a lower shell and an upper shell, the lower shell is located below the aircraft, the upper shell is located above the aircraft. the lower shell and the upper shell screw thread connection, the bottom end of the lower shell is provid…
937	NOVELTY - A modular monolithic bulkhead panel is constructed by providing composite panel, first and second metal frames, and gasket; inserting the gasket into the first metal frame and the panel into the gasket and first metal frame subassembly; inserting the second metal frame into the subassembly; and joining two metal frames. USE - The inventive method is for constructing modular monolithic b…
938	NOVELTY - The system has a piston (14) that is connected with two driver gears via a connection rod (16). The driver gears are used to perform rotation movement via a change in the rotary motion from an up-down movement. The rotary motion is obtained by meshing the gears to the driver gear such as to-be-driven gear. The to-be-driven gear is attached to the main power shaft engine, so that the mai…
939	(CN207049147-U) NOVELTY - The utility model claims a bolt anti-falling device, belonging to the technical field of airplane opening cover connection. comprising a bolt, a bush and a stopper; the bush is embedded structure prefabricated hole in direction of said bushing close to the stop ring is provided with a sinking hole; the surface of the rod body of the bolt along the axial direction are uni…
940	NOVELTY - Visualizing large scale three-dimensional rivet concave-convex quantity based on multilayer fitting, comprises obtaining a rivet image to-be-processed, extracting a rivet outline by using a random sample and consensus (RANSAC) circle fitting algorithm, obtaining a parameter of the rivet outline circle, extracting a precise rivet head point cloud according to the rivet outline circle par…
941	NOVELTY - The utility model claims an aircraft stall-out device mounting assembly, comprising: a shell; an umbrella barrel; the umbrella barrel is fixed on the top of the shell; the umbrella barrel is installed with a stall changing umbrella assembly; a plurality of stringer; each of the plurality of stringer is configured to be connected with the shell at one end and the other end is adapted to …
942	NOVELTY - The utility model claims a fixing device for aircraft leaving the aircraft system retaining the fixing device comprises fixing bolt and a locating structure, said fixing bolt comprises a locating structure is installed on the rivet and is set on the rivet. the rivet comprises a nail rod and a nail of the nail rod, the nail rod is uniformly provided with a plurality of clamping along the…
943	NOVELTY - The method for the production of a composite component useful in the vehicle, ship or aircraft construction, comprises producing non-flexible connection between a first (1) and a second metal sheet of the composite component, connecting the second metal sheet to the first metal sheet in positive material fit, including an adhesive (2) between both metal sheets, togetherly transforming t…
944	NOVELTY - The aircraft (1) has a connection point provided for a tether (2). An electrical power connection (6) receives electrical power through a cable from a remote source. A receiving unit (19) is connected with a pulsed electrical delivery system through the electrical connection. A monitoring unit (20) detects electrical pulses received by the receiving unit. A communications transmitter (1…
945	NOVELTY - The utility model claims a remote-control aircraft-based mobile phone Bluetooth communication, comprising a fixedly mounted with a rigid carbon rod distributed in a cross-shaped structure through the bolt on the aircraft skin, the aircraft shell of the top part of the outer wall. and the rigid carbon rod are provided with propeller far away from one end of the aircraft housing, circuit …
946	NOVELTY - The device (6) has tenons (18, 20), each being extended from opposite sides of an intermediate plate (12). Each of the tenons has two appendages forming a coupling arm. Each appendix is positioned on either side of the tenon. The appendages of tenon are positioned in a longitudinal direction different from that of appendages of other post. Each appendix has a coupling unit for coupling …
947	NOVELTY - The invention belongs to airplane body structure design field, especially claims an airplane undercarriage beam intersection joint connecting mechanism, comprising: a connector having a plate body wall are respectively fixedly connected with the machine body beam and the intersection joint are respectively and fixedly connected with the joint with plate and a machine body side plate, th…
948	NOVELTY - The rivet joint has a hole (1) having a cross-section shape formed in four places with convex-shaped notches (2), wherein the center angle between notch vertices mutually ranges about 60-120 degrees. USE - Used for e.g. motor vehicle, household appliance, ship, bridge, construction machine, construction structure, various plants, aircraft. ADVANTAGE - Improves the stability and tension …
949	NOVELTY - The structure health monitoring system (100) comprises a transformation detection part (110) for sensing the deformation of an aircraft wing. An impact detector (120) senses the impact applied to the aircraft wing. A control unit is installed in a connection part of a body and the aircraft wing. The control unit receives the respective sensed signal from a damage sensor (130). The crack…
950	NOVELTY - The link bar assembly (10) comprises a link bar (12) that has opposed terminal ends (12a,12b) which include circular bearings. The bushings are operatively received by the circular bearings of the link bar. A bolt and pin assembly is inserted through the bushings to connect the terminal ends of the link bar to the respective connection lugs (22a,22b,42a,42b) of the adjacent structural c…
951	NOVELTY - The apparatus has a plate (518) positioned relative to a workpiece (202) and electromagnetically engaging an electromagnetic tool. A biasing system (508) is physically associated with the plate, and physically engages another workpiece (204). The biasing system holds the plate in desired position relative to the former workpiece during operations performed by the electromagnetic tool wh…
952	NOVELTY - The utility model claims a cantilever type locating pressing device for aircraft assembly tool, belonging to the technical field of aircraft assembly. The locating pressing device is composed of a cantilever support, a locating component and a jacking component. wherein the locating component and the jacking component are installed on the cantilever support; the design of the cantilever…
953	NOVELTY - The unmanned aircraft (1) comprises an electrical power connection for receiving the electrical power from a remote source (9), and a power delivery system (11) for delivering the electrical power to an onboard applications equipment. The power delivery system is arranged to start the delivering power to the onboard application system after the aircraft has left the ground. A power dist…
954	NOVELTY - The device has a robot (7) having a robot arm (8) on which a setting device (9) is held. The device has a supply unit connected to a reservoir of rivets, a feed unit for a respectively selected rivet, and a setting unit for the respective rivet. The supply unit is permanently fastened to the robot. The feed unit and the setting unit are combined to form a subassembly that is held on the…
955	NOVELTY - The system has control units (60) comprising autopiloted synchronous machines (61-64) in parallel in a synchronized manner, where each machine is associated to mechanical actuators (66-69). The machines are connected in parallel on a three-phase central converter. Regulation modules supplies current to a central converter. A selecting unit selects the synchronous machines to be autopilo…
956	NOVELTY - The utility model claims a new-type single-rotor aircraft, mainly comprising a power part, a body part, a device load part and a guide part, wherein the power part at the top end of the whole device. connected with the body part of the welding, the device load part with the body part is located in the middle of the lower end of the whole device, connected by bolt; lower end of the guide…
957	NOVELTY - The utility model claims a composite beam with aircraft arresting hook buffer bracket and the thrust beam function, set along the heading direction of the aircraft, and the aircraft is connected with the arresting hook buffer, comprising composite beam main body and one side of the composite beam main body connecting lug pair; the connecting lug pair comprises a first lug and a second l…
958	NOVELTY - The utility model claims a underwater unmanned autonomous underwater LED lamp wireless control device, LED lamp wireless control device comprises LED, control unit, a wireless communication module, a power supply and a mechanical fixture, LED, control unit, wireless communication module are orderly connected, the power supply and the LED lamp, control unit, wireless communication module…
959	NOVELTY - The utility model claims a turbine multi-stage rotor component and an aviation engine of an aircraft engine. turbine multi-stage rotor aircraft engine component, a rotating shaft and a multi-stage wheel; the rotating shaft is provided with a plurality of shaft connecting hole arranged along the axial direction of the rotating shaft and for connecting bolt, multiple shaft connecting hole…
960	NOVELTY - This utility new type relates to a one travelling nut, comprise 1 a supporting plate (1) and at least 1 a self-lock nut (2), wherein the supporting plate (1) is set with a hole (11), a sliding groove (12), the cut (13) and rivet hole (14), a self-lock nut (2) bottom four corners set with a moving pin (21), moving pin (21) through notch (13) limit the moving range, a supporting plate (1)…
961	NOVELTY - The system comprises a post including a plate (13) for fixing to the structure by riveting and a cylindrical body (8) extends this plate and includes at least one circumferential groove (18,19). A fastening element (20,21) has a clamp for clamping one or more cables to be fixed and a tongue (24,27) in an arc capable of engaging in the groove. A locking unit (22,25,37) of the tongue is i…
962	NOVELTY - The ceramic material (1) is divided into independent sections (10) joined to the metal structure (2) of the rudder via a connection arrangement (8, 9) and intermediate parts (13). USE - For rudders for aircraft or projectiles (e.g. guided missiles). ADVANTAGE - Ceramic material providing better mechanical and thermal resistance than metal can be joined to the front edges of metal rudder…
963	NOVELTY - The method involves confirming erection requirement and field restriction. Mechanical analysis is performed based on a total structure of an aircraft. A main bearing point and an auxiliary bearing point are selected according to a position of stress upper limit and distance gravity center of a stress position. A connection position of the aircraft and an erection device is determined in…
964	NOVELTY - The method involves making a cylindrical pole rod of uniform diameter and a framework datum by using a strong magnetic material and a permanent magnetic material. A cylinder rod is passed through a framework bottom hole. An auxiliary calibration scale is measured, where the auxiliary calibration scale in 3mm to 15mm of series in hole. An aluminum is measured to an austenitic stainless s…
965	NOVELTY - The pull-type blind fastener (100) has a pin that comprises a gripping portion, a pin (110) head and a frame extending from the pin head to the gripping portion. The frame comprises one or more locking rings and a break off portion. A collar (130) comprises an internal collar bore that operatively receives the pin. A sleeve (150) comprises an internal sleeve bore that operatively receiv…
966	NOVELTY - In the new utility model is plane machine gas-liquid pressure cylinder, the structure comprises air pressure cylinder (1) and hydraulic cylinder (2), a hydraulic cylinder (2) setting air cylinder end cover (3), cylinder cover (3) is provided with spring (4), spring (4) is connected with end head (5), a connector (5) connected with piston end part component (6), air pressure cylinder (1)…
967	NOVELTY - The gear has a top portion connection plate (1) connected with an aircraft. A bottom portion connection plate (5) is arranged opposite to the top portion connection plate. The top portion connection plate and the bottom portion connection plate are connected by multiple main body supporting rods (2) that are arranged at equal angles. The main body supporting rod is provided with a first…
968	NOVELTY - The device comprises two tooth heads (1), a force applying rod (2) and a spanner handle (3). The two tooth heads are formed with a round hole, a U-shaped gap and a sharp tooth. The two tooth heads are formed as a cylindrical-shaped structure. The force applying rod is square column. The tail end is provided with a force applying rod rivet hole. A rivet (4) is matched with the rivet hole…
969	NOVELTY - The column (102) has a pair of sticks (108, 110) e.g. pilot and copilot sticks, moved relative to mechanical ground (159). A pair of passive feedback assemblies (112, 114) is moved relative to the mechanical ground. The passive feedback assemblies directly act on the sticks that provide a passive feedback force profile to the sticks when the sticks are moved relative to the passive feed…
970	NOVELTY - The method involves setting reinforcing angle box (7) on one side of vertical reinforcing stiffener and lengthways reinforcing stiffener (6). The lengthways reinforcing portion, vertical reinforcing portion, box and supporting column are fixedly connected. A superposition portion is equipped with connection hole. A system leave ring base (1) is mounted on surface of composite material f…
971	NOVELTY - The air intake has a U-section lip (15) with an inner reinforcing frame (16) and an acoustic panel (17) connected at its forward end to the frame by fixings (19) to give a rigid assembly. Other fixings (18) join the rear inner edge of the lip to the rigid assembly so that it covers the forward edge of the acoustic panel and the first set of fixings (19) which consist of rivets (24) conn…
972	NOVELTY - The method involves establishing a signal connection mapping relation ship between a phase aircraft device and an electric connector. Aircraft cable branch numbers are determined according to a directed graph. A phase aircraft device mapping state and a graph vertex dyeing state are obtained. A cable is manufactured according to a graph vertex coloring state and time attribute. A non-di…
973	NOVELTY - An annular measuring head (15) with resiliently mounted, radially-extending wall contact probes (16) is passed through the hole (11). Each probe extends through the annular head to the lumen (17) of the annulus. The positions of the inner ends of the probes are measured within the lumen. The probes are imaged to produce an image from which aspects are deduced. The image is then examined…
974	NOVELTY - The fastener has a stem (100) comprising a first end comprising a head (110) and a second end. A ribbed portion (130) extends partially between the first end and the second end. A collar is operatively attachable to the ribbed portion, where the head comprises cutouts, the cutouts are equally spaced apart from each other and the stem comprises aluminum alloy. The stem comprises insert p…
975	NOVELTY - The washer (1) has a washer frame having a conical structure. A rivet through hole (11) penetrating the washer frame is provided in the center of the washer frame. A stepped cone surface (12) is provided on the outer side surface of the washer frame along the circumferential direction. The stepped conical surface is composed of a first conical surface (121), a straight circular surface …
976	NOVELTY - The folding type single-connection hoop structure has a clamp structure main portion which is provided with a clamp upper portion, a lathe dog, and a flat head semi-hollow rivet. The clamp upper portion is connected with the lathe dog through the flat head semi-hollow rivet. USE - Folding type single-connection hoop structure. ADVANTAGE - The assembly property of pipeline of aircraft en…
977	NOVELTY - The turbine has a turbine disc (10), and turbine blades (20) that are arranged on the turbine disc in sequence along the circumferential direction of turbine disc. A locking pipe (30) is configured for locking the turbine blade in the corresponding tenon groove on the turbine disc. The locking pipe is installed at the connection position between the small end of a tenon of the turbine b…
[truncated: 2,413 more rows]
